# Supplementary material for: SCD2-mediated monounsaturated fatty acid metabolism regulates cGAS-STING-dependent type I IFN responses in CD4+ T cells
Source: Commun Biol. 2021 Jun 29;4:820. doi: 10.1038/s42003-021-02310-y (PMC8242023; doi:10.1038/s42003-021-02310-y)
Supplement: Supplementary file 4 — Supplementary Data 1 [file 42003_2021_2310_MOESM4_ESM.xlsx]

## Sheet: Figure.1
Fig.1d RT-PCR
	18S			Acaca			Acsl3			Cpt1a			Fads2			Fasn			Hmgcr			Hmgcs			Scd2
	n1	n2	n3	n1	n2	n3	n1	n2	n3	n1	n2	n3	n1	n2	n3	n1	n2	n3	n1	n2	n3	n1	n2	n3	n1	n2	n3
Th1_Control	16.926	18.497	16.6964	18.383	17.5201	16.2163	17.6899	16.8635	17.566	15.0619	19.5181	17.5394	16.1162	17.0878	18.9154	18.064	20.2152	13.8402	14.5292	17.6763	19.9139	17.5431	16.4322	18.1441	17.1844	17.6087	17.3264
Th1_IFNb	16.3307	18.7182	18.7127	8.09436	8.57643	8.05754	6.17726	6.17691	5.279	12.0848	14.0936	10.0932	5.49103	9.17938	6.4836	8.12896	7.88057	9.37346	3.2896	4.10906	3.7683	4.33616	5.29452	4.39845	6.81017	6.77274	6.82403
Fig.1e RT-PCR
	CD317 (MFI)
	n1	n2	n3	n4
Control	192	179	138
Infection	424	492	826	726
Fig.1f RT-PCR
		18S		Acaca		Acsl3		Fasn		Scd2
		n1	n2	n1	n2	n1	n2	n1	n2	n1	n2
CD4 T cell : Infection (-)	No1	13.6873	14.0898	37.7187	53.2032	34.8381	35.0187	49.4505	43.8732	63.8757	61.6651
	No2	28.5685	28.7807	131.991	133.374	40.4092	34.6829	36.6286	40.2621	101.059	99.3728
	No3	24.024	22.8891	41.9601	37.6944	22.6887	22.4555	25.7132	27.5496	98.6509	88.583
	No4	27.2585	15.9834	168.362	152.182	39.376	44.4101	43.9264	40.0102	122.281	90.9533
CD4 T cell : Infection (+)	No1	8.84799	9.30166	18.3682	12.0784	12.8453	8.81297	8.47933	8.9315	21.053	20.8964
	No2	111.753	105.705	90.6727	66.949	35.5602	63.8795	121.581	115.791	47.4745	59.767
	No3	6.93089	5.98483	1.223	1.22079	1.29979	1.58059	2.0337	1.42872	1.74773	1.17773
	No4	15.0546	18.5203	29.6065	31.8349	24.0601	27.8098	15.9493	16.347	48.7138	38.815
Fig.1g RT-PCR
	18S			ACACA			ACSL3			CPT1a			FADS1			FASN			HMGCR			HMGCS			SCD1
	n1	n2	n3	n1	n2	n3	n1	n2	n3	n1	n2	n3	n1	n2	n3	n1	n2	n3	n1	n2	n3	n1	n2	n3	n1	n2	n3
human_Th1_Control	21.2853	31.0166	16.8803	22.3102	23.9248	22.9471	20.4985	23.6178	25.0659	24.8661	23.9893	20.3267	21.9937	22.8067	24.3817	18.2995	31.8988	18.9839	22.9716	23.1202	23.0904	24.411	25.5572	19.214	23.5973	22.5075	23.0773
human_Th1_IFNb	13.4639	21.7328	21.1109	5.55976	6.29982	5.82354	8.29746	8.71128	9.18334	8.10218	8.99195	5.87051	4.33713	4.41735	4.76635	2.80233	2.72963	2.67473	7.1946	7.04845	7.11078	4.16282	6.52538	1.01371	5.67701	5.84862	6.24469

## Sheet: Figure.2
Fig.2d RT-PCR
	Hprt			Ddx58			Ddx60			Ifit1			Irf7			Mx2			Oasl1
	n1	n2	n3	n1	n2	n3	n1	n2	n3	n1	n2	n3	n1	n2	n3	n1	n2	n3	n1	n2	n3
Th1_Control	24.7059	26.2233	26.2576	6.31342	7.10395	6.37864	3.7745	3.86091	5.2622	4.19853	3.97311	4.3033	3.15401	3.34723	3.56786	2.00091	2.80392	2.68357	3.43451	3.61576	3.53663
Th1_TOFA	22.4199	22.1894	21.3188	21.5514	20.8667	20.4513	31.196	28.2891	31.9603	21.8031	23.1195	24.2223	19.6224	19.4794	18.2991	22.3207	20.6169	21.642	24.4081	23.8895	24.8446
Th1_ACC1 KO	23.6165	12.0373	15.6519	18.2788	19.035	17.9796	21.3184	20.1502	18.49	12.6103	14.3115	10.0813	13.2073	13.2666	12.459	15.8376	16.5735	15.777	14.9057	17.9594	14.9012
Th1_IFNb	28.1898	28.1753	28.315	31.3604	31.9854	31.986	31.4208	39.5193	36.362	28.744	30.8956	31.8709	36.4626	39.9441	38.9665	22.1005	23.4211	20.0475	39.012	37.375	40.5155
Fig.2f FACS Analysis
	IRF7 (MFI)
	n1	n2	n3	n4	n5
Th1_Control	929	904	689	671	501
Th1_TOFA	1511	1424	1761	1174	1108
Th1_IFNb	1211	2121	2414	1505	1078
Fig.2g RT-PCR
	Hprt			DDX58			IFIT2			IRF7			MX2			OAS2			OASL1
	n1	n2	n3	n1	n2	n3	n1	n2	n3	n1	n2	n3	n1	n2	n3	n1	n2	n3	n1	n2	n3
human Th1_Control	23.754	27.4114	21.2	9.07741	8.6434	8.73441	3.69799	3.71504	3.27546	8.86487	10.8024	10.7832	2.77356	3.44438	0.929327	3.9925	4.52887	5.63777	14.7482	15.1438	14.7475
human Th1_TOFA	15.9423	18.1155	13.5699	26.3888	26.3675	26.9431	15.5717	16.2176	16.9911	28.9776	31.8501	33.1892	28.0326	36.8154	16.5152	17.21	24.4084	25.1096	25.4744	25.9533	25.8919

## Sheet: Figure.3
Fig.3a ELISA
	IFNa (pg/ml)
	n1	n2	n3
Th1_Control	9.06	40.17	47.33
Th1_TOFA	9.63	41.61	47.6
Th1_ACC1 KO	9.9	37.82	48.75
Fig.3b RT-PCR
	Hprt			Ddx58			Ifit3			Mx1			Mx2
	n1	n2	n3	n1	n2	n3	n1	n2	n3	n1	n2	n3	n1	n2	n3
Th1 : WT_Control	18.6546	18.3328	18.3561	4.46246	4.05741	7.2662	5.58462	5.36576	4.31528	6.54773	6.34268	6.39669	2.71903	3.27079	3.38953
Th1 : WT_aIFNAR	28.7583	27.043	26.9074	4.62213	3.96432	4.50462	5.3246	2.82071	4.01283	4.4941	5.19496	4.38944	1.95675	2.26004	1.95758
Th1 : ACC1 KO_Control	17.6224	19.5126	20.1286	24.299	26.843	25.8946	29.2106	26.0853	27.7343	24.7185	23.1018	24.4702	22.1879	23.3148	24.5993
Th1 : ACC1 KO_aIFNAR	18.6437	19.1813	19.7875	8.30461	5.66666	7.44508	6.77017	5.07771	6.34981	11.9208	8.51891	8.75075	3.99239	2.69186	2.44301
Fig.3c FACS Analysis
	IRF7(MFI)
	n1	n2	n3	n4
Th1 : WT_Control	628	399	391	386
Th1 : WT_aIFNAR	787	468	485	261
Th1 : TOFA_Control	1152	944	906	740
Th1 : TOFA_aIFNAR	801	501	418	294
Fig.3e RT-PCR
	18S			Mx1			Mx2			Oas2			Ifih1
	n1	n2	n3	n1	n2	n3	n1	n2	n3	n1	n2	n3	n1	n2	n3
Th1 : WT_Control	26.1772	25.5237	24.0651	4.15022	3.69267	3.92805	1.81107	1.76972	2.40097	2.58569	3.67102	3.92513	7.67293	8.08437	6.30133
Th1 : WT_Rux.	14.6618	17.0485	16.8966	0.847207	0.889626	0.945134	0.136944	0.0530701	0.14835	0.35917	0	0.136755	2.33626	2.17812	2.53471
Th1 : ACC1 KO_Control	21.9588	21.4856	20.8192	19.7399	18.8315	20.3792	20.8477	18.5635	18.6789	21.7876	23.0859	21.8525	17.5239	18.6845	18.8812
Th1 : ACC1 KO_Rux.	20.9701	20.8271	20.7121	4.55635	7.27881	4.20799	2.82404	3.15063	2.5331	7.77016	7.64714	6.94003	10.0109	9.04263	7.07748
Fig.3f RT-PCR
	Hprt			Cxcl10			Ddx58			Ddx60			Ifit1			Mx2			Oasl1
	n1	n2	n3	n1	n2	n3	n1	n2	n3	n1	n2	n3	n1	n2	n3	n1	n2	n3	n1	n2	n3
WT Mix : Ly5.1	17.8772	19.541	18.9067	2.6477	2.24065	2.24538	11.3234	10.7673	10.9734	1.63139	1.75587	1.68041	3.58521	3.995	3.338	2.91292	2.81126	1.72811	1.34838	1.42281	1.84746
WT Mix : Ly5.2	14.712	13.4116	15.029	2.28513	2.92041	2.57008	8.27552	9.64632	8.42605	0.831134	1.051	0.964985	2.25151	2.12646	2.4841	1.54356	1.88426	1.86113	0.522932	0.847311	0.782264
ACC1 KO Mix : Ly5.1	9.65353	9.24903	9.01792	3.49094	3.45396	3.59882	9.65094	10.1901	10.3131	6.08334	6.66786	6.92381	7.08931	7.23604	6.25031	9.08132	9.11637	9.30538	5.2403	6.07676	5.69966
ACC1 KO Mix : Ly5.2	9.82335	10.5306	9.81938	4.87038	4.56667	5.43915	14.1934	12.5329	12.8456	13.4256	10.4046	11.7197	9.36612	8.91098	8.37266	10.7484	12.2207	11.6289	6.58503	9.54724	9.32643
Fig.3h FACS Analysis
	IRF7(MFI)
	n1	n2	n3	n4
Th1 : WT_Control	323	919	671	501
Th1 : WT_Rux.	153	585	562	309
Th1 : TOFA_Control	816	1728	1174	1108
Th1 : TOFA_Rux.	169	585	627	357
Fig.3i RT-PCR
	Hprt			Ifit1			Ifit3			Mx2			Oasl1
	n1	n2	n3	n1	n2	n3	n1	n2	n3	n1	n2	n3	n1	n2	n3
MLE-15_WT Sup.	28.5565	29.7686	27.9948	8.85244	9.42285	8.38189	7.60682	5.47102	7.14402	10.1883	12.1583	8.32643	7.23931	6.6832	7.52752
MLE-15_ACC1 KO Sup.	14.5144	17.5931	17.1033	16.4312	18.7475	19.4739	16.2652	20.1256	17.6327	19.7776	29.4971	27.8958	21.0394	19.4427	20.4368
Fig.3j Virus Infection
	Virus titer (TCID50/ml)
	n1	n2	n3
Th1_Control	6.55	6.05	7.05
Th1_TOFA	5.55	5.21667	5.21667

## Sheet: Figure.4
Fig.4a RT-PCR
	Hprt			Cxcl10			Ddx58			Ddx60			Oasl1			Ifit1			Ifit3
	n1	n2	n3	n1	n2	n3	n1	n2	n3	n1	n2	n3	n1	n2	n3	n1	n2	n3	n1	n2	n3
Th1_Control	19.0865	19.457	18.6556	0.748497	0.654266	0.751616	4.659	5.33427	5.57846	1.76457	2.02697	1.67527	0.34182	0.388948	0.299453	0.929069	1.23348	1.14945	0.163402	0.288018	0.383712
Th1_TOFA	18.1973	18.3537	17.4206	24.1173	23.959	20.9661	21.6038	21.9568	23.0245	20.4911	18.4934	20.5736	18.8608	19.1926	19.0533	30.4465	32.1121	29.8151	20.7594	23.3484	23.9033
Th1_MK-8245	12.9762	15.5274	13.9211	7.84345	7.67712	7.58329	8.93846	9.42268	9.62777	6.84008	7.4185	7.25507	10.3767	11.3825	9.99685	20.5572	22.3755	20.8185	10.1995	13.2873	12.4056
Th1_Sc-26196	14.9511	15.7445	16.2188	0.991446	1.08636	1.25215	5.34644	5.33384	5.59053	3.04707	2.67766	2.86808	0.74966	0.896937	0.435579	3.1995	3.30708	3.14291	0.746679	0.960596	1.14912
Fig.4b RT-PCR
	Hprt			Cxcl10			Ddx58			Ddx60			Oasl1			Mx2			Ifit1
	n1	n2	n3	n1	n2	n3	n1	n2	n3	n1	n2	n3	n1	n2	n3	n1	n2	n3	n1	n2	n3
Th1_Control	50.4248	55.7901	53.4185	2.08601	2.08601	2.08601	11.2004	12.4067	13.0141	6.82555	6.83883	7.99674	1.3926	1.25961	1.97611	3.73483	4.60138	3.42277	5.15596	6.40298	4.97367
Th1_TOFA	17.5287	18.2144	17.3345	23.855	23.855	23.855	22.4641	23.5174	23.054	25.6452	27.0472	27.9276	32.4329	26.694	27.3184	20.1285	24.6675	25.3124	23.3711	21.5477	19.0783
Th1_sgScd2	13.412	13.2479	11.5078	19.1682	19.1682	19.1682	20.9337	20.2847	23.7321	24.4919	28.4241	27.4899	34.8803	29.9907	27.3156	30.8113	40.7529	33.3915	22.3735	22.1971	10.5058
Th1_sgFads2	20.9073	20.6721	19.8106	3.2366	3.2366	3.2366	8.23536	9.05484	9.8733	6.96062	7.48319	7.31195	4.67001	2.70658	3.79272	4.81161	5.12255	4.12254	5.34198	5.59945	4.95105
Fig.4c Virus Infection
Fig.4c	Virus titer (TCID50/ml)
	n1	n2	n3
Th1_Control	6.55	7.05	7.05
Th1_sgScd2	5.38333	5.21667	5.71667
Th1_sgFads2	6.55	6.21667	6.38333
Fig.4d ELISA
	IFNa (pg/ml)
	n1	n2	n3
Th1_Control	13.3	17	13.5
Th1_sgScd2	63.2	64.2	58.4
Fig.4e RT-PCR
	Hprt			Cxcl10			Ddx58			Ddx60			Mx1			Oasl1			Ifih1
	n1	n2	n3	n1	n2	n3	n1	n2	n3	n1	n2	n3	n1	n2	n3	n1	n2	n3	n1	n2	n3
Th1_Control	13.1083	12.591	11.8038	1.25737	0.956159	1.43834	3.3496	3.51547	2.95865	0.833653	0.935405	0.525597	0.317171	0.292314	0.113408	0.182444	0.189695	0.111203	0.827184	0.975721	0.590026
Th1_sgScd2	14.997	15.5534	14.7283	21.4167	19.3227	22.7872	19.1322	19.5836	19.3859	50.2227	50.9395	57.2271	23.3238	28.6018	27.5966	22.9574	24.1375	23.5071	20.6759	18.1707	19.7383
Th1_sgScd2+Palmitic acid	13.6994	13.7876	13.6342	21.5157	19.0004	21.3289	19.4357	19.1967	20.7238	53.6841	55.454	56.3771	20.801	20.3473	22.5244	14.0426	14.5857	14.1489	19.6113	19.7525	21.7838
Th1_sgScd2+Stearic acid	6.01353	5.494	6.23524	20.0451	19.813	16.2414	15.8512	16.3742	16.5749	45.3857	43.5395	45.902	18.6807	20.9845	23.2098	12.928	13.6649	15.5161	16.6998	17.0551	20.152
Th1_sgScd2+Oleic acid	19.9187	18.1559	20.4436	4.00611	3.36728	3.8478	12.694	13.5609	12.6999	8.07883	9.32507	10.7809	1.60037	1.61172	1.31729	0.84881	1.47764	0.811442	5.87573	6.07598	5.77855
Fig.4f RT-PCR
	Hprt			Cxcl10			Ddx58			Ddx60			Mx1			Oasl1			Ifih1
	n1	n2	n3	n1	n2	n3	n1	n2	n3	n1	n2	n3	n1	n2	n3	n1	n2	n3	n1	n2	n3
Th1_Control	18.3349	17.8009	15.5756	6.76336	7.3736	6.89023	6.11569	7.28752	6.47082	5.61249	6.3616	5.4588	1.30685	1.14044	1.64022	8.03523	8.02843	5.83281	5.54953	5.73608	6.01755
Th1_sgScd2	14.4381	15.4536	14.4824	26.9113	27.8079	28.9573	30.2815	23.8611	24.6895	23.1248	23.7896	26.0694	20.3544	19.2866	18.8484	26.399	28.9971	16.5718	19.9695	22.8851	22.5964
Th1_sgScd2+Oleic Acid	16.5208	17.0569	16.641	7.65482	6.81343	7.30398	4.70826	5.45915	5.11676	4.1217	5.63246	6.39631	0.707935	0.604918	0.711385	5.07041	5.5075	5.6538	3.6601	3.38719	3.4193
Th1_sgScd2+Cholesterol	14.0157	13.6575	14.708	19.2183	19.316	17.5724	28.8732	28.2058	27.5709	13.8183	19.5039	14.5374	22.7228	21.5039	20.5653	24.096	22.1953	22.8789	28.2249	27.7007	24.6595
Fig.4h Virus Infection
	Body weight Change (% of day0)
	No Transfer										Control Th1 cell										sgScd2 Th1 cell
Days post infection	n1	n2	n3	n4	n5	n6	n7	n8	n9	n10	n1	n2	n3	n4	n5	n6	n7	n8	n9	n10	n1	n2	n3	n4	n5	n6	n7	n8	n9	n10
0	100	100	100	100	100	100	100	100	100	100	100	100	100	100	100	100	100	100	100	100	100	100	100	100	100	100	100	100	100	100
1	94.59	94.76	98.99	98.94	96.76	97.72	92.77	100	101.44	99.49	99.06	97.55	100.46	97.58	100.95	100	101.31	101.49	101.33	100.44	95.5	97.12	98.55	99.02	99.07	100.42	98.21	100.95	100.43	97.79
2	97.3	94.76	98.99	100.53	96.76	97.72	92.77	99.07	102.4	100	100.47	96.08	99.54	97.1	100	103.57	103.93	102.49	102.21	102.67	93	100.48	99.52	100.49	98.61	101.27	102.24	103.32	99.15	99.56
3	95.05	91.43	95.96	97.88	92.59	89.5	88.51	89.81	93.27	95.96	99.06	94.61	98.15	95.65	89.57	91.96	97.38	93.53	95.58	97.78	92.5	99.52	99.03	98.53	95.83	97.47	96.41	99.05	91.03	92.04
4	93.69	84.76	86.87	94.18	81.94	86.76	82.55	81.94	86.54	85.86	91.51	84.31	91.67	88.89	82.94	85.27	87.77	85.07	88.94	91.56	93	99.04	96.62	87.25	88.89	99.16	88.79	89.57	87.18	83.63
5	91.89	80	85.35	94.18	78.7	81.74	78.3	78.24	81.25	83.84	85.85	78.92	86.57	82.61	79.62	82.14	82.53	81.09	82.74	89.33	91.5	98.08	98.55	84.31	90.74	104.64	86.1	85.78	82.05	79.65
6	87.84	75.24	79.8	85.71		76.71			75.48	76.77	79.25		81.48	78.26		76.79	76.86	75.62	77.43	84.44	85	100	98.07	78.92	85.19	100.42	82.06	80.57	76.5
7	80.18			78.31									76.39							76.44	77.5	93.75	88.41		76.85	102.11
8	79.28																					86.54	84.54			100.42
9																						92.31	92.27			94.94
10																						101.92	100.48			95.78
11																						100.96	100.97			94.51
12																						104.33	102.42			95.36

## Sheet: Figure.5
Fig.5b Western Blot
	Relative Intensity (of control)
	n1	n2	n3
Th1_Control	1.07372	0.852423	1.07386
Th1_TOFA	4.15457	2.44417	2.92858
Th1_sgScd2	3.24008	2.95629	3.55331
Th1_sgFads2	1.52456	1.57469	2.1692
Fig.5e RT-PCR
	Hprt			Cxcl10			Ddx60			Mx1			Mx2
	n1	n2	n3	n1	n2	n3	n1	n2	n3	n1	n2	n3	n1	n2	n3
Th1_Control	9.04356	9.5482	9.29588	2.32397	1.5803	2.04509	2.60285	2.13805	2.41693	2.13805	1.95214	1.67326	2.04509	2.13805	2.23101
Th1_sgScd2	14.5252	13.8857	14.2055	13.069	12.0747	11.6485	13.3531	12.6429	12.927	14.3475	15.626	16.0522	15.3419	15.7681	15.626
Th1_sgScd2+sgMavs	16.1523	16.5521	16.3522	16.6792	15.5346	14.8805	16.1887	15.6981	17.1698	17.4969	15.6981	16.1887	18.478	10.956	20.6038
Fig.5f RT-PCR
	Hprt			Cxcl10			Ddx60			Mx1			Mx2
	n1	n2	n3	n1	n2	n3	n1	n2	n3	n1	n2	n3	n1	n2	n3
Th1_Control	50.8374	50.0926	50.537	1.97407	1.52202	3.28087	0.950564	3.17656	3.35211	1.80751	4.2042	4.32961	1.91809	1.09601	1.15374
Th1_sgScd2	21.1838	22.1859	21.451	23.4241	20.7251	20.2095	17.4293	17.5051	23.8715	25.39	22.9854	24.8536	24.3196	23.5004	27.1005
Th1_sgScd2+sgTmem173	45.7275	45.5791	46.1875	5.37085	5.57604	7.31404	6.35046	5.25412	4.70049	4.23505	2.88974	2.63411	6.47227	5.59969	3.67258
Th1_sgScd2+sgMb21d1	47.39	45.0776	45.8266	4.41754	3.89145	4.08811	1.78709	0.59985	3.27405	4.37779	4.52597	2.89381	3.08867	4.80587	4.68598
Fig.5g RT-PCR
	18S			Cxcl10			Ddx60			Mx1			Mx2
	n1	n2	n3	n1	n2	n3	n1	n2	n3	n1	n2	n3	n1	n2	n3
Th1_Control	12.857	13.3688	13.065	4.01997	4.77879	5.11212	6.52626	4.06584	6.47122	9.31032	9.84884	6.94462	3.89779	4.95378	1.90794
Th1_sgScd2	16.9934	17.6216	17.634	25.1922	23.5072	23.854	20.742	24.0628	23.0242	26.2884	26.5255	28.7943	22.0455	24.3308	22.2111
Th1_sgScd2+2-BP	13.1326	13.495	13.1254	9.64151	9.69254	10.0987	4.58695	4.3387	6.39479	1.21502	0.234342	1.28508	3.43725	2.34628	1.41411
Fig.5j ELISA
	cGAMP (pg/ml)
	n1	n2	n3
Th1_Control	n.d
Th1_sgScd2	0.015439	0.047828	0.018729
Fig.5k DNA quantification
	Cytosolic DNA (ng/ul)
	n1	n2	n3	n4
Th1_Control	0.3535	0.3	0.645	0.3925
Th1_sgScd2	0.715	0.409	0.825	0.695
Fig.5l RT-PCR
	Hprt			Gapdh			mtNadh			mtCyb
	n1	n2	n3	n1	n2	n3	n1	n2	n3	n1	n2	n3
Th1_Control	20.4892	14.1051	16.9514	14.3996	15.0296	15.5365	31.5658	30.7314	29.0192	31.7404	31.5212	26.8019
Th1_sgScd2	34.4481	36.168	30.7009	47.0863	52.4086	44.0937	24.8861	25.5767	25.8286	30.3789	31.6191	30.7817
Fig.5m RT-PCR
	Hprt			Cxcl10			Ddx60			Mx1			Mx2
	n1	n2	n3	n1	n2	n3	n1	n2	n3	n1	n2	n3	n1	n2	n3
Th1_Control	18.5702	18.7039	17.5796	1.79886	2.12325	1.94329	1.30372	1.19887	0.956329	0.55693	0.452625	0.557998	0.030459	0.0247545	0.0305174
Th1_IFNb	15.1085	18.7253	19.0976	21.6703	21.8894	21.452	27.4194	26.0589	22.8767	21.2847	21.9401	20.7723	1.20636	1.2435	1.17731
Th1_IFNb + Oleic acid	22.3131	18.6476	19.838	9.7806	9.38821	9.07658	17.0102	14.5115	16.0811	12.8618	12.7141	12.5457	0.634641	0.627355	0.619046
Fig.5o Western Blot
	Relative Intensity (of control)
	pTBK1/TBK1			pSTING/STING
	n1	n2	n3	n1	n2	n3
Th1_Control	0.809524	1.52933	0.661146	0.895545	1.01443	1.09003
Th1_IFNb	1.72774	2.38396	2.28843	5.955	5.11063	6.94359
Th1_IFNb+Stearic acid	0.802949	0.770717	1.01623	0.280498	1.0759	0.345464
Th1_IFNb+Oleic acid	2.89672	2.73795	2.4034	4.14188	7.62692	10.5296
Th1_IFNb+Palmitic acid	3.32032	4.27283	3.60374	7.60668	6.049	9.35922
Fig.5p Virus Infection
	Virus titer (TCID50/ml)
	n1	n2	n3
Th1_Control	6.55	7.05	7.05
Th1_sgScd2	5.38333	5.21667	5.71667
Th1_sgScd2+sgMb21d1	6.71667	6.38333	6.55
Th1_sgScd2+sgTmem173	7.21667	6.88333	6.38333
Th1_sgScd2+sgMavs	6.21667	5.55	6.05

## Sheet: Figure.6
Fig.6c FACS Analysis
	Lipid Droplet (MFI)
	n1	n2	n3	n4	n5
Th1_Control	1651	1519	1542	1773	1729
Th1_sgScd2	1158	1345	1386	1376	1362
Th1_sgScd2+Oleic Acid	1552	1624	1852	1566	1970
Fig.6k RT-PCR
	Hprt			Cxcl10			Ddx60			Ifit1			Mx2
	n1	n2	n3	n1	n2	n3	n1	n2	n3	n1	n2	n3	n1	n2	n3
Th1_Control	17.0674	18.8377	19.8163	2.25833	2.42209	2.43695	2.3122	2.32651	2.60892	2.9223	2.99348	2.89893	2.10265	2.45876	3.18317
Th1_sgScd2	13.7422	14.0519	14.0809	21.2392	20.8834	21.8467	19.7017	20.3744	19.0572	21.4407	21.4468	20.4092	22.4876	22.1474	23.0904
Th1_sgGpam	14.0936	15.0673	15.689	8.38176	8.09637	9.21227	8.86084	9.58873	8.61418	11.0571	11.3606	11.3739	14.5473	14.5029	13.637
Fig.6l RT-PCR
	Hprt			Cxcl10			Ddx60			Ifit1			Mx2
	n1	n2	n3	n1	n2	n3	n1	n2	n3	n1	n2	n3	n1	n2	n3
Th1_Control	15.6313	16.4098	16.0915	2.36678	2.83859	2.84277	4.1228	3.83058	4.57237	3.05888	2.61761	3.15444	2.9272	2.27313	2.60624
Th1_sgScd2	17.0376	18.5979	18.3477	24.7005	24.4754	23.8646	23.9051	22.7212	24.0525	24.6949	23.9789	23.4841	27.7658	26.9922	26.5551
Th1_sgDgat1	16.0928	16.2754	17.0795	14.9088	13.7213	15.4099	17.1263	17.176	16.9838	20.4973	15.4096	17.283	19.5509	18.5864	19.3939

## Sheet: Supplementary
Supplementary Fig.1b FACS Analysis
	CD317(MFI)
	n1	n2	n3	n4
CD8 T cell : Control	172	178	140
CD8 T cell : Infection	447	532	744	616
B cell : Control	159	157	142
B cell : Infection	516	597	778	708
Supplementary Fig.1c FACS Analysis
	CD317(MFI)
	n1	n2	n3	n4
CD4 T cell : Control	139	135	142
CD4 T cell : Infection	174	211	191	186
CD8 T cell : Control	162	142	156
CD8 T cell : Infection	168	201	182	182
B cell : Control	131	129	139
B cell : Infection	253	263	267	220
Supplementary Fig.1d RT-PCR
		18S		Ddx60		Ifit1		Mx2		Oas3
		n1	n2	n1	n2	n1	n2	n1	n2	n1	n2
Control	No1	15.0861	15.0861	1.57683	34.54	42.5526	7.15535	20.3578	0	0	1.00126
	No2	24.0076	24.0076	0.842214	41.0546	55.6221	11.4129	5.81622	0	0	3.10035
	No3	22.3748	22.3748	0.0663039	3.61596	4.92441	1.28254	1.59552	1.64709	1.56231	0.036002
X31	No1	18.3214	18.3214	6.55704	346.047	346.047	267.609	131.857	60.8108	327.945	7.94761
	No2	18.358	18.358	0.561913	128.642	184.865	167.965	235.81	87.3473	111.284	26.8827
	No3	4.17929	4.17929	10.1888	87.1457	168.401	118.589	91.161	251.779	325.646	48.4118
Supplementary Fig.1e RT-PCR
		18S		Acaca		Acsl3		Scd2		Fasn
		n1	n2	n1	n2	n1	n2	n1	n2	n1	n2
Control	No1	7.93971	7.49968	13.8726	12.3884	23.0058	23.173	25.5511	24.3195	19.1033	18.1243
	No2	16.0239	15.3166	64.3792	68.2872	74.4144	74.0581	57.967	61.3689	58.8464	57.9667
	No3	17.3235	17.5264	80.4831	76.2136	78.8853	67.5671	76.1066	72.1552	88.7514	86.9737
X31	No1	12.2826	12.8257	24.9927	24.4867	33.1799	32.2944	65.6953	63.6308	29.6281	30.4015
	No2	11.8618	8.52252	52.4395	50.8209	52.7308	50.5037	99.5398	100.695	42.1389	38.8009
	No3	12.4229	9.91321	25.921	24.1255	34.7863	32.341	59.1759	61.7088	38.8234	30.8344
	No4	13.4311	13.5652	52.8053	47.0303	43.6302	45.3365	80.6176	79.04	56.9671	59.1001
Supplementary Fig.2a FACS Analysis
		Cell number (x 10^7 cells)
		No1	No2	No3	No4	No5	No6	No7
Whole Thymocytes	WT	6.4	10.8	9.3	11.7	6.2	6.6	7
	ACC1 KO	15.5	12.6	5.4	4	5
Whole Splenocyte	WT	6.8	8.1	9.2	7.8	5.8	9.8	10
	ACC1 KO	6.3	10	5.8	7.5	6.5
Thymus : CD4 Single positive	WT	0.36788	0.36693	0.437	0.36816	0.2871	0.33712	0.427
	ACC1 KO	0.21483	0.279	0.14732	0.129	0.2106
Thymus : CD8 Single positive	WT	0.23528	0.21222	0.2898	0.23244	0.21634	0.28126	0.339
	ACC1 KO	0.12348	0.19	0.1247	0.10875	0.1209
Thymus : Double positive	WT	0.9472	1.728	1.5066	1.6497	3.4224	3.828	4.053
	ACC1 KO	2.232	1.8522	3.3156	2.48	3.22
Supplementary Fig.2b FACS Analysis
		% ( of CD4 T cells)
		No1	No2	No3	No4	No5	No6	No7
Spleen : CD4+ CD44- CD62L+	WT	60.2	63.7	63.8	62.6	61.7	66.3	50.4
	ACC1 KO	63.3	64.7	58.3	68.9	55.1
Spleen : CD4+ CD44+ CD62L-	WT	26.3	21.1	20.1	21.2	25.5	28.2	36.1
	ACC1 KO	22.3	21.4	34.4	25.2	37.5
Supplementary Fig.2g RT-PCR
	Hprt		Oasl1		Mx2
	n1	n2	n1	n2	n1	n2
Th1_Control	16.3649	18.0033	3.20324	5.05554	3.28622	3.226
Th1_1uM TOFA	10.9428	11.7386	17.6414	18.2578	15.5614	14.7102
Th1_3uM TOFA	10.01	10.9434	36.4101	33.6084	26.2746	26.5902
Th1_10uM TOFA	9.20078	8.85923	34.8375	30.8914	28.1414	28.7325
Th1_10U/ml IFNb	15.282	15.9935	18.279	16.4578	18.8824	19.817
Th1_30U/ml IFNb	15.8881	13.6765	19.4919	10.133	14.4865	13.5534
Th1_100U/ml IFNb (Standard)	14.806	15.4972	13.7724	27.8	19.8701	21.7937
Supplementary Fig.2h RT-PCR
	Hprt		Ddx58		Ddx60		Ifit1		Irf7		Mx1		Mx2
	n1	n2	n1	n2	n1	n2	n1	n2	n1	n2	n1	n2	n1	n2
Th2_Control	11.8923	13.6385	0.638272	0.89358	0.127654	0.255309	0.255309	0.255309	0.00765926	0.0089358	0.127654	0.127654	0.382963	0.638272
Th2_TOFA	11.1868	9.11492	2.82601	3.63345	2.69144	3.63345	3.90259	2.82601	0.134572	0.269144	0.807433	1.07658	3.90259	4.30631
Th2_ACC1 KO	10.7816	12.7722	2.35538	2.47315	2.35538	3.17976	3.53307	4.00414	0.235538	0.235538	1.05992	1.17769	7.53721	6.00622
Supplementary Fig.2i RT-PCR
	Hprt		Ddx58		Ifit1		Oasl1		Mx2
	n1	n2	n1	n2	n1	n2	n1	n2	n1	n2
Th0_Control	16.2389	18.8867	2.36777	2.67891	2.83582	2.79463	4.51795	3.65809	6.87165	6.25758
Th0_TOFA	10.4497	9.68557	34.9511	33.911	29.2324	30.0548	23.5938	25.8856	23.3371	23.5645
Th0_IFNb	15.668	17.6523	25.4273	23.0505	22.2331	21.4012	26.2411	24.4501	39.0869	37.094
Supplementary Fig.2j RT-PCR
	Hprt		Ifit1		Irf7		Oasl1		Mx2
	n1	n2	n1	n2	n1	n2	n1	n2	n1	n2
Th9_Control	19.7856	20.8458	9.51731	10.671	7.99824	7.54071	9.12	7.31608	3.1083	1.4792
Th9_TOFA	21.3864	20.619	40.7909	42.2117	68.8101	72.2419	176.763	213.132	110.25	102.392
Th9_IFNb	23.018	23.108	39.0549	39.0683	57.0528	56.2751	98.0658	139.225	105.738	114.979
Supplementary Fig.2k RT-PCR
	Hprt		Ifit1		Irf7		Oasl1		Mx2
	n1	n2	n1	n2	n1	n2	n1	n2	n1	n2
Treg_Control	22.7802	23.0223	1.63046	1.65447	2.02485	2.55636	0.858058	0.772972	0.414125	0.654328
Treg_TOFA	14.5572	15.6789	23.7692	23.5586	21.9758	23.2775	45.1689	39.4045	14.8177	16.4494
Treg_IFNb	12.0113	11.5365	25.3749	25.1508	17.3324	17.8122	29.7014	31.8789	17.6682	18.153
Supplementary Fig.2l RT-PCR
	Hprt		Ifit1		Irf7		Oasl1		Mx2
	n1	n2	n1	n2	n1	n2	n1	n2	n1	n2
Th17_Control	13.3766	14.7099	3.21609	2.95968	0.868115	1.43649	2.56981	0	0.685317	0.685103
Th17_TOFA	13.1691	13.4019	22.3652	20.4019	24.8084	22.0427	31.293	31.1433	40.6639	46.8065
Th17_IFNb	1.96806	1.67709	9.021	10.0604	43.7768	41.217	9.11401	13.9353	53.8161	45.0151
Supplementary Fig.2m RT-PCR
	Hprt		Ifit1		Oasl1		Mx1		Mx2
	n1	n2	n1	n2	n1	n2	n1	n2	n1	n2
CD8_Control	18.5975	14.9714	3.25465	3.2723	0.747118	2.39469	5.27441	5.06106	2.12534	3.13501
CD8_3uM TOFA	10.3806	10.9472	27.6916	29.3378	17.7889	22.6581	17.1683	19.7477	33.1093	28.8476
CD8_10uM TOFA	0.788938	0.628002	2.18745	2.66836	1.04011	1.41011	0.520849	0.66061	1.60973	2.99871
CD8_IFNb	10.9059	14.4491	11.434	17.2473	16.2033	8.01102	21.2505	20.9287	27.5535	18.1935
Supplementary Fig.3c FACS Analysis
	IRF7(MFI)
	n1	n2	n3
WT Mix : Ly5.1	329	356	297
WT Mix : Ly5.2	341	368	295
ACC1 KO Mix : Ly5.1	616	506	446
ACC1 KO Mix : Ly5.2	588	517	463
Supplementary Fig.4b RT-PCR
	Hprt		Oasl1		Mx2
	n1	n2	n1	n2	n1	n2
Th1_Control	14.8341	18.095	2.67012	8.8844	6.87165	6.25758
Th1_1uM MK-8245	11.5209	11.5629	41.5897	51.3246	24.3666	24.0844
Th1_3uM MK-8245	11.0355	9.94876	75.0862	37.3328	24.3097	24.4708
Th1_10uM MK-8245	10.976	11.9877	38.4888	78.324	27.1557	32.4549
Th1_3uM Sc-26196	16.5018	15.2799	4.29874	2.65921	4.8826	3.66619
Th1_10uM Sc-26196	16.4497	17.1109	8.60267	6.42967	9.44243	7.84449
Th1_30uM Sc-26196	15.372	15.8395	18.5165	19.9051	16.4156	16.046
Supplementary Fig.4g RT-PCR
	Hprt		Ddx58		Irf7		Ifit3		Oasl1
	n1	n2	n1	n2	n1	n2	n1	n2	n1	n2
Th1_Control	19.4819	21.2181	3.4595	2.2385	1.221	1.4245	1.221	1.4245	1.628	1.8315
Th1_TOFA	17.5143	15.5739	22.1691	21.6728	22.6654	22.3346	23.1618	22.8309	22.1691	20.1838
Th1_Palmitic Acid	17.0946	18.3766	4.25654	4.7886	4.7886	4.43389	0.532067	0.177356	2.66034	3.1924
Th1_Stearic Acid	16.8283	16.3732	9.13043	8.79842	6.3083	8.30039	1.32806	1.49407	4.31621	3.98419
Supplementary Fig.4h RT-PCR
	Hprt		Ddx58		Ifit1		Oasl1		Parp12
	n1	n2	n1	n2	n1	n2	n1	n2	n1	n2
Th1_Control	33.0784	33.8831	7.36577	7.03096	2.34365	2.00884	15.4011	12.0531	15.4011	12.0531
Th1_TOFA	19.1815	20.0224	23.5224	23.9144	19.798	20.386	64.4905	62.3343	64.4905	62.3343
Th1_Simva.	17.4843	17.4664	3.66983	4.71835	4.01933	3.49507	17.8249	23.9412	17.8249	23.9412
Supplementary Fig.5f RT-PCR
	Hprt			Cxcl10			Ddx60			Mx1			Mx2
	n1	n2	n3	n1	n2	n3	n1	n2	n3	n1	n2	n3	n1	n2	n3
Th1_Control	28.3093	31.3305	26.4741	6.12903	6.07568	6.79372	8.94059	9.78892	10.6948	8.71463	8.74697	8.36169	6.06409	6.52984	6.19132
Th1_MK-8245	15.061	15.5091	16.3741	24.997	27.2049	23.7673	21.412	24.9435	22.2709	22.2013	26.0538	22.6458	30.5766	30.8986	31.0508
Th1_MK-8245 + sg Tmem173	8.73778	8.36578	8.90006	2.14819	2.49014	2.12155	4.05751	4.72206	4.01231	2.20531	1.52863	1.71435	1.9959	2.08779	1.90032
Th1_MK-8245 + sg Mb21d1	14.9954	16.7108	14.9306	4.19829	3.22512	3.91165	11.356	11.6213	10.8925	3.70943	4.33136	4.88733	5.91892	6.94392	5.21109
Supplementary Fig.5k RT-PCR
	Cytosolic DNA (ng/ul)
	n1	n2	n3	n4
Th1_Control	1.33	0.775	0.676	0.908
Th1_IFNb	1.76	1.55	1.76	1.21
Supplementary Fig.5l RT-PCR
	Hprt			Gapdh			mtNadh			mtCyb
	n1	n2	n3	n1	n2	n3	n1	n2	n3	n1	n2	n3
Th1_Control	5.55565	36.7391	4.47952	18.4915	18.3446	18.0974	13.5379	13.1497	14.9162	14.4257	15.429	17.906
Th1_sgScd2	99.0015	105.788	98.2244	46.7951	54.2625	50.2504	21.1122	24.9977	23.921	21.3287	19.3054	20.6017
Supplementary Fig.6c immunofluorescence staining
	Size of Lipid Droplets (μm2)
	n1	n2	n3	n4	n5	n6	n7	n8	n9	n10	n11	n12	n13	n14	n15	n16	n17	n18	n19	n20	n21	n22	n23	n24	n25	n26
Th1_Control	1.792	9.858	2.091	0.149	6.572	0.6725	2.68867	3.0766	0.896	0.299	2.0016	0.418	6.124	0.448	1.29467	0.448	1.195	5.138	8.4015	0.299	5.974	10.903	0.149	0.299	0.7168	0.224
Th1_sgScd2	0.896	0.299	0.149	0.149	0.299	1.494	0.747	4.033	0.747	0.448	0.784	0.806	0.523	0.149	0.149	0.149	0.149	0.822	6.124	2.091
Supplementary Fig.6i RT-PCR
	Hprt			Irf7			Ifit1			Oasl1			Mx2
	n1	n2	n3	n1	n2	n3	n1	n2	n3	n1	n2	n3	n1	n2	n3
Th1_Control	23.9135	27.0764	23.8328	3.62416	7.45139	5.00987	0.987357	1.07359	1.31841	0.848909	0.731385	0.880563	1.29017	1.14376	1.18446
Th1_TOFA	13.1839	15.0779	14.1907	46.4261	44.6957	42.7271	21.0888	22.6609	21.1198	12.4868	16.0526	17.502	22.8277	22.4067	21.4518
Th1_10nM ISO	21.9779	21.9809	22.8071	5.58304	6.19308	5.1471	1.37188	1.13216	0.953232	0	0	0.85256	1.84309	1.26871	1.60844
Th1_100nM ISO	19.1678	21.6042	19.4323	6.40392	6.92852	3.38118	0.956962	0.852078	0.974652	0	1.42858	0.836854	1.32811	1.03675	0.697433
Th1_1000nM ISO	21.8804	28.4379	27.2407	3.75229	2.86881	2.4337	1.16635	1.12628	1.20944	0.842616	1.26334	1.87284	1.03269	1.43231	1.15769
