# Supplementary material for: SCD2-mediated monounsaturated fatty acid metabolism regulates cGAS-STING-dependent type I IFN responses in CD4+ T cells
Source: Commun Biol. 2021 Jun 29;4:820. doi: 10.1038/s42003-021-02310-y (PMC8242023; doi:10.1038/s42003-021-02310-y)
Supplement: Supplementary file 5 — Supplementary Data 2 [file 42003_2021_2310_MOESM5_ESM.xlsx]

## Sheet: Negative Ion mode
		category	nominal	Ctrl	Ctrl		SCD2ko	SCD2ko		FADS2ko	FADS2ko		ACC1ko	ACC1ko		blank	blank cut off	0.8	Minimum number of detected lipid	2	Detection Limit	100					Cont rol			SCD2 ko			FADS 2ko			ACC1 ko			b
		sample	nominal	1_Ctrl_1	5_Ctrl_2		2_SCD2ko_1	6_SCD2ko_2		3_FADS2ko_1	7_FADS2ko_2		4_ACC1ko_1	8_ACC1ko_2		blank	Average				Reliability
index	m/z	rt	z	201111_1_Ctrl_1_Th1_kanno_neg_01	201111_5_Ctrl_2_Th1_kanno_neg_01		201111_2_SCD2ko_1_Th1_kanno_neg_01	201111_6_SCD2ko_2_Th1_kanno_neg_01		201111_3_FADS2ko_1_Th1_kanno_neg_01	201111_7_FADS2ko_2_Th1_kanno_neg_01		201111_4_ACC1ko_1_Th1_kanno_neg_01	201111_8_ACC1ko_2_Th1_kanno_neg_01		201111_blank__neg_01	Ctrl	SCD2ko	FADS2ko	ACC1ko	Ctrl	SCD2ko	FADS2ko	ACC1ko	Result	Class
1	283.265	5.94517	-1	341861	343305		346176	391984		394758	349100		386149	347652		329069	342583	369080	371929	366900	FALSE	FALSE	FALSE	FALSE	FA(18:0)	FA
2	255.234	5.28637	-1	311163	337850		324933	297158		372448	304637		334787	346137		350898	324506	311046	338542	340462	FALSE	FALSE	FALSE	FALSE	FA(16:0)	FA
61	281.249	5.45935	-1	14567	12894		12575	13268		12592	17749		10729	15827		7697	13730.5	12921.5	15170.5	13278	TRUE	TRUE	TRUE	TRUE	FA(18:1)	FA
173	311.295	6.51946	-1	3223	3531		4230	3602		3653	3507		3109	2675		2772	3377	3916	3580	2892	FALSE	TRUE	TRUE	FALSE	FA(20:0)	FA
177	269.248	5.62902	-1	4103	3592		3444	3172		3276	3564		3229	3075		3823	3847.5	3308	3420	3152	FALSE	FALSE	FALSE	FALSE	FA(17:0)	FA
192	253.217	4.81103	-1	3193	1814		1735	1567		1512	2186		1513	2367		1967	2503.5	1651	1849	1940	FALSE	FALSE	FALSE	FALSE	FA(16:1)	FA
221	367.357	7.52491	-1	1315	1277		2522	2191		1299	1434		709	891		789	1296	2356.5	1366.5	800	TRUE	TRUE	TRUE	FALSE	FA(24:0)	FA
230	365.342	7.04263	-1	1751	1136		2380	2366		1989	2111		531	775		84	1443.5	2373	2050	653	TRUE	TRUE	TRUE	TRUE	FA(24:1)	FA
231	309.279	6.05164	-1	2009	1732		2374	2333		1833	2168		451	551		249	1870.5	2353.5	2000.5	501	TRUE	TRUE	TRUE	TRUE	FA(20:1)	FA
260	279.232	5.00481	-1	986	790		853	755		792	1888		871	1331		621	888	804	1340	1101	TRUE	FALSE	TRUE	TRUE	FA(18:2)	FA
289	337.31	6.56899	-1	1218	933		1475	1252		1230	1648		230	237		123	1075.5	1363.5	1439	233.5	TRUE	TRUE	TRUE	TRUE	FA(22:1)	FA
336	339.326	7.02426	-1	939	672		1269	1274		840	903		821	915		607	805.5	1271.5	871.5	868	FALSE	TRUE	TRUE	TRUE	FA(22:0)	FA
396	395.388	8.12239	-1	596	511		1008	847		532	685		270	373		290	553.5	927.5	608.5	321.5	TRUE	TRUE	TRUE	FALSE	FA(26:0)	FA
422	303.232	4.97223	-1	121	115		209	293		126	169		897	680		129	118	251	147.5	788.5	FALSE	TRUE	FALSE	TRUE	FA(20:4)	FA
423	329.248	5.17059	-1	76	115		205	188		120	138		889	775		59	95.5	196.5	129	832	FALSE	TRUE	TRUE	TRUE	FA(22:5)	FA
541	393.371	7.52656	-1	545	298		610	598		555	523		175	228		71	421.5	604	539	201.5	TRUE	TRUE	TRUE	TRUE	FA(26:1)	FA
561	297.279	6.23858	-1	464	522		585	445		476	458		487	540		424	493	515	467	513.5	FALSE	FALSE	FALSE	FALSE	FA(19:0)	FA
919	307.264	5.70019	-1	195	136		260	206		157	224		139	310		124	165.5	233	190.5	224.5	FALSE	TRUE	TRUE	FALSE	FA(20:2)	FA
938	353.34	7.26341	-1	301	216		303	302		217	267		261	215		200	258.5	302.5	242	238	FALSE	TRUE	FALSE	FALSE	FA(23:0)	FA
1200	301.216	4.55301	-1	27	24		49	46		27	25		224	229		21	25.5	47.5	26	226.5	FALSE	FALSE	FALSE	TRUE	FA(20:5)	FA
1824	363.326	6.70688	-1	83	56		117	157		133	95		67	65		27	69.5	137	114	66	FALSE	TRUE	FALSE	FALSE	FA(24:2)	FA
2388	323.298	6.31277	-2	65	52		127	95		80	70		54	42		30	58.5	111	75	48	FALSE	FALSE	FALSE	FALSE	FA(21:1)	FA
2512	451.45	9.67083	-1	122	83		57	66		72	50		47	43		49	102.5	61.5	61	45	FALSE	FALSE	FALSE	FALSE	FA(30:0)	FA
1512	383.353	6.52095	-2	148	162		130	142		159	126		105	150		183	155	136	142.5	127.5	FALSE	FALSE	FALSE	FALSE	FA[aOH](24:0)	FA[aOH]
723	299.259	4.99319	-1	351	322		328	423		282	280		218	257		294	336.5	375.5	281	237.5	FALSE	FALSE	FALSE	FALSE	FA[O](18:0)	FA[O]
808	373.273	5.5957	-1	319	323		288	319		307	325		332	322		368	321	303.5	316	327	FALSE	FALSE	FALSE	FALSE	FA[O](24:5)	FA[O]
862	271.228	4.31218	-1	251	253		310	304		249	334		270	255		260	252	307	291.5	262.5	FALSE	FALSE	FALSE	FALSE	FA[O](16:0)	FA[O]
1305	373.272	5.39252	-2	209	159		172	189		191	192		166	138		192	184	180.5	191.5	152	FALSE	FALSE	FALSE	FALSE	FA[O](24:5)	FA[O]
1814	323.256	5.94856	-2	157	115		145	140		138	79		123	146		154	136	142.5	108.5	134.5	FALSE	FALSE	FALSE	FALSE	FA[O](20:2)	FA[O]
1944	373.273	5.20207	-2	77	112		65	149		67	67		68	99		66	94.5	107	67	83.5	FALSE	FALSE	FALSE	FALSE	FA[O](24:5)	FA[O]
73	582.377	5.63869	-1	2794	1968		14733	13059		4346	4026		5507	5218		0	2381	13896	4186	5362.5	TRUE	TRUE	TRUE	TRUE	LPC(18:0)	LPC
156	554.345	5.02761	-2	1360	1162		5189	5133		2505	2369		3464	3189		16	1261	5161	2437	3326.5	TRUE	TRUE	TRUE	TRUE	LPC(16:0)	LPC
244	580.361	5.16216	-1	559	449		1134	1609		616	825		2067	2133		0	504	1371.5	720.5	2100	TRUE	TRUE	TRUE	TRUE	LPC(18:1)	LPC
579	608.392	5.7066	-1	212	241		522	553		345	383		157	165		0	226.5	537.5	364	161	TRUE	TRUE	TRUE	TRUE	LPC(20:1)	LPC
639	582.378	5.52047	-2	137	177		494	623		287	259		487	516		0	157	558.5	273	501.5	TRUE	TRUE	TRUE	TRUE	LPC(18:0)	LPC
654	610.408	6.16599	-1	154	85		477	394		181	177		151	104		0	119.5	435.5	179	127.5	FALSE	TRUE	TRUE	TRUE	LPC(20:0)	LPC
661	666.47	7.05062	-1	140	128		469	458		194	164		34	40		46	134	463.5	179	37	TRUE	TRUE	TRUE	FALSE	LPC(24:0)	LPC
933	526.314	4.32698	-1	87	75		176	175		82	114		305	221		0	81	175.5	98	263	FALSE	TRUE	FALSE	TRUE	LPC(14:0)	LPC
1142	664.457	6.64387	-1	171	162		239	214		231	203		47	32		0	166.5	226.5	217	39.5	TRUE	TRUE	TRUE	FALSE	LPC(24:1)	LPC
1431	636.423	6.20381	-1	153	82		163	192		139	168		48	47		0	117.5	177.5	153.5	47.5	FALSE	TRUE	TRUE	FALSE	LPC(22:1)	LPC
1562	638.439	6.63221	-1	61	36		176	115		58	68		34	52		0	48.5	145.5	63	43	FALSE	TRUE	FALSE	FALSE	LPC(22:0)	LPC
1960	692.487	7.06024	-1	126	76		141	118		148	128		37	28		0	101	129.5	138	32.5	FALSE	TRUE	TRUE	FALSE	LPC(26:1)	LPC
2745	604.362	4.86961	-1	27	11		114	60		31	38		81	88		33	19	87	34.5	84.5	FALSE	FALSE	FALSE	FALSE	LPC(20:3)	LPC
359	540.366	5.29986	-2	387	356		1162	910		437	575		173	142		16	371.5	1036	506	157.5	TRUE	TRUE	TRUE	TRUE	LPC[e](16:0e)	LPC[e]
597	566.381	5.41506	-2	223	227		531	475		237	255		92	135		30	225	503	246	113.5	TRUE	TRUE	TRUE	FALSE	LPC[e](18:1e)	LPC[e]
1893	566.381	5.80885	-2	75	85		126	152		98	106		117	119		0	80	139	102	118	FALSE	TRUE	FALSE	TRUE	LPC[p](18:0p)	LPC[p]
98	480.308	5.70836	-1	1546	1166		8275	8929		2973	2984		8469	10871		25	1356	8602	2978.5	9670	TRUE	TRUE	TRUE	TRUE	LPE(18:0)	LPE
190	478.293	5.24247	-1	303	313		614	807		446	504		2145	3397		16	308	710.5	475	2771	TRUE	TRUE	TRUE	TRUE	LPE(18:1)	LPE
262	452.276	5.10481	-1	263	222		832	913		522	403		1663	1852		30	242.5	872.5	462.5	1757.5	TRUE	TRUE	TRUE	TRUE	LPE(16:0)	LPE
383	500.277	4.69632	-1	160	156		261	400		204	255		988	1071		0	158	330.5	229.5	1029.5	TRUE	TRUE	TRUE	TRUE	LPE(20:4)	LPE
420	480.308	5.59208	-1	76	89		389	695		155	193		647	917		11	82.5	542	174	782	FALSE	TRUE	TRUE	TRUE	LPE(18:0)	LPE
459	524.277	4.66529	-1	132	183		258	274		182	151		778	749		6	157.5	266	166.5	763.5	TRUE	TRUE	TRUE	TRUE	LPE(22:6)	LPE
490	500.276	4.80823	-1	41	54		69	222		85	129		368	699		0	47.5	145.5	107	533.5	FALSE	FALSE	FALSE	TRUE	LPE(20:4)	LPE
551	526.293	4.85363	-1	133	140		212	283		150	287		462	597		6	136.5	247.5	218.5	529.5	TRUE	TRUE	TRUE	TRUE	LPE(22:5)	LPE
786	526.293	4.95829	-1	31	45		89	208		60	72		193	377		6	38	148.5	66	285	FALSE	FALSE	FALSE	TRUE	LPE(22:5)	LPE
803	466.292	5.42277	-1	39	45		98	111		78	34		279	370		11	42	104.5	56	324.5	FALSE	FALSE	FALSE	TRUE	LPE(17:0)	LPE
905	478.292	5.1228	-1	178	222		305	436		265	317		595	920		23	200	370.5	291	757.5	TRUE	TRUE	TRUE	TRUE	LPE(18:1)	LPE
1212	476.277	4.82973	-1	54	34		44	160		44	52		106	226		25	44	102	48	166	FALSE	FALSE	FALSE	TRUE	LPE(18:2)	LPE
1311	506.325	5.78403	-1	70	68		137	209		109	120		114	200		30	69	173	114.5	157	FALSE	TRUE	TRUE	TRUE	LPE(20:1)	LPE
1838	502.291	4.95036	-1	57	50		44	78		27	48		103	156		0	53.5	61	37.5	129.5	FALSE	FALSE	FALSE	TRUE	LPE(20:3)	LPE
2411	498.262	4.31428	-1	36	22		34	37		26	45		102	127		11	29	35.5	35.5	114.5	FALSE	FALSE	FALSE	TRUE	LPE(20:5)	LPE
3079	508.34	6.23568	-1	36	24		105	85		40	53		74	99		11	30	95	46.5	86.5	FALSE	FALSE	FALSE	FALSE	LPE(20:0)	LPE
3278	464.279	4.92207	-2	16	11		21	31		76	25		65	100		16	13.5	26	50.5	82.5	FALSE	FALSE	FALSE	FALSE	LPE(17:1)	LPE
143	464.314	5.95386	-1	994	959		5834	4083		1395	1322		824	912		97	976.5	4958.5	1358.5	868	TRUE	TRUE	TRUE	TRUE	LPE[p](18:0p)	LPE[p]
209	436.281	5.3794	-1	626	771		2699	2244		1044	1012		905	1214		11	698.5	2471.5	1028	1059.5	TRUE	TRUE	TRUE	TRUE	LPE[p](16:0p)	LPE[p]
374	462.297	5.48627	-1	242	246		545	529		303	364		667	1102		16	244	537	333.5	884.5	TRUE	TRUE	TRUE	TRUE	LPE[p](18:1p)	LPE[p]
465	492.344	6.43908	-1	397	414		640	757		588	520		571	664		16	405.5	698.5	554	617.5	TRUE	TRUE	TRUE	TRUE	LPE[p](20:0p)	LPE[p]
90	599.32	5.15066	-1	5262	5389		12586	12244		6773	7250		3874	5015		21	5325.5	12415	7011.5	4444.5	TRUE	TRUE	TRUE	TRUE	LPI(18:0)	LPI
273	619.288	4.16079	-1	309	312		835	857		531	471		1514	1715		0	310.5	846	501	1614.5	TRUE	TRUE	TRUE	TRUE	LPI(20:4)	LPI
319	597.305	4.68751	-1	721	819		934	1109		997	964		1383	1585		6	770	1021.5	980.5	1484	TRUE	TRUE	TRUE	TRUE	LPI(18:1)	LPI
371	643.289	4.13767	-1	56	50		159	128		93	78		1116	899		0	53	143.5	85.5	1007.5	FALSE	TRUE	FALSE	TRUE	LPI(22:6)	LPI
376	597.303	4.56129	-1	514	659		1097	633		652	666		673	906		6	586.5	865	659	789.5	TRUE	TRUE	TRUE	TRUE	LPI(18:1)	LPI
493	571.287	4.55104	-1	317	249		540	523		377	373		472	693		11	283	531.5	375	582.5	TRUE	TRUE	TRUE	TRUE	LPI(16:0)	LPI
526	625.343	5.18045	-1	524	237		478	638		93	249		204	374		357	380.5	558	171	289	FALSE	TRUE	FALSE	FALSE	LPI(20:1)	LPI
592	645.302	4.3161	-1	71	53		151	211		73	101		536	103		35	62	181	87	319.5	FALSE	TRUE	FALSE	TRUE	LPI(22:5)	LPI
787	621.305	4.55222	-1	57	73		111	136		78	168		325	377		11	65	123.5	123	351	FALSE	TRUE	FALSE	TRUE	LPI(20:3)	LPI
871	621.302	4.40491	-1	112	140		330	212		126	156		261	282		0	126	271	141	271.5	TRUE	TRUE	TRUE	TRUE	LPI(20:3)	LPI
1275	595.285	4.16307	-1	60	63		89	75		67	80		213	207		16	61.5	82	73.5	210	FALSE	FALSE	FALSE	TRUE	LPI(18:2)	LPI
1653	585.304	4.86477	-1	93	78		142	118		95	122		169	291		21	85.5	130	108.5	230	FALSE	TRUE	FALSE	TRUE	LPI(17:0)	LPI
2254	647.318	4.65318	-1	67	61		114	133		89	76		68	74		0	64	123.5	82.5	71	FALSE	TRUE	FALSE	FALSE	LPI(22:4)	LPI
3281	617.271	3.78543	-1	25	21		32	30		23	21		93	100		21	23	31	22	96.5	FALSE	FALSE	FALSE	FALSE	LPI(20:5)	LPI
249	524.299	5.15928	-1	742	537		1608	2025		1121	1028		1282	1846		23	639.5	1816.5	1074.5	1564	TRUE	TRUE	TRUE	TRUE	LPS(18:0)	LPS
572	522.282	4.57255	-1	179	192		347	393		215	270		507	566		0	185.5	370	242.5	536.5	TRUE	TRUE	TRUE	TRUE	LPS(18:1)	LPS
671	568.268	4.13249	-1	50	59		119	138		114	85		459	422		0	54.5	128.5	99.5	440.5	FALSE	TRUE	FALSE	TRUE	LPS(22:6)	LPS
920	570.284	4.31724	-1	40	34		80	162		68	70		255	309		0	37	121	69	282	FALSE	FALSE	FALSE	TRUE	LPS(22:5)	LPS
1048	522.279	4.69275	-2	57	58		134	149		91	79		207	265		21	57.5	141.5	85	236	FALSE	TRUE	FALSE	TRUE	LPS(18:1)	LPS
1619	496.265	4.55222	-1	55	44		71	77		63	60		146	172		11	49.5	74	61.5	159	FALSE	FALSE	FALSE	TRUE	LPS(16:0)	LPS
2822	544.267	4.16697	-1	11	16		27	85		29	34		112	99		0	13.5	56	31.5	105.5	FALSE	FALSE	FALSE	FALSE	LPS(20:4)	LPS
268	675.501	8.00032	-1	319	263		1745	1365		443	466		88	70		92	291	1555	454.5	79	TRUE	TRUE	TRUE	FALSE	PA(16:0/18:0)	PA
366	673.48	7.58659	-1	951	758		943	1033		1138	1050		350	417		43	854.5	988	1094	383.5	TRUE	TRUE	TRUE	TRUE	PA(16:0/18:1)	PA
370	647.467	7.52182	-1	446	446		1124	1067		659	597		177	181		53	446	1095.5	628	179	TRUE	TRUE	TRUE	TRUE	PA(16:0/16:0)	PA
375	619.434	7.11802	-1	667	540		1099	1016		628	799		207	236		0	603.5	1057.5	713.5	221.5	TRUE	TRUE	TRUE	TRUE	PA(14:0/16:0)	PA
456	645.448	7.18966	-1	605	781		594	647		589	751		492	752		0	693	620.5	670	622	TRUE	TRUE	TRUE	TRUE	PA(14:0/18:1), PA(16:0/16:1)	PA
729	701.509	8.07395	-1	350	301		507	478		420	412		111	110		22	325.5	492.5	416	110.5	TRUE	TRUE	TRUE	TRUE	PA(18:0/18:1)	PA
746	671.466	7.28008	-1	212	231		195	178		268	300		314	407		16	221.5	186.5	284	360.5	TRUE	TRUE	TRUE	TRUE	PA(16:1/18:1)	PA
916	617.417	6.85881	-1	213	209		163	240		176	240		267	311		11	211	201.5	208	289	TRUE	TRUE	TRUE	TRUE	PA(14:0/16:1), PA(14:1/16:0)	PA
921	643.435	6.94006	-1	114	100		73	86		93	145		237	309		16	107	79.5	119	273	FALSE	FALSE	FALSE	TRUE	PA(16:1/16:1), PA(14:1/18:1)	PA
1318	697.481	7.38417	-1	104	104		74	89		88	89		183	208		23	104	81.5	88.5	195.5	TRUE	FALSE	FALSE	TRUE	PA(18:1/18:2)	PA
1829	589.385	6.50206	-1	78	75		40	55		57	71		123	157		11	76.5	47.5	64	140	FALSE	FALSE	FALSE	TRUE	PA(14:0/14:1)	PA
4	818.593	8.17104	-1	122815	121767		133398	137457		138993	136716		96597	105285		34	122291	135428	137854	100941	TRUE	TRUE	TRUE	TRUE	PC(16:0/18:1)	PC
9	846.624	8.8047	-1	58475	54403		82431	74860		62113	62529		16543	19859		0	56439	78645.5	62321	18201	TRUE	TRUE	TRUE	TRUE	PC(18:0/18:1)	PC
10	844.608	8.27128	-1	81397	81475		82230	75280		77791	81123		49852	59806		0	81436	78755	79457	54829	TRUE	TRUE	TRUE	TRUE	PC(18:1/18:1)	PC
17	866.591	7.88161	-1	4443	3519		8048	12050		7704	6527		57254	42162		11	3981	10049	7115.5	49708	TRUE	TRUE	TRUE	TRUE	PC(18:1/20:4), PC(16:0/22:5)	PC
19	792.576	8.07593	-1	39301	40872		49457	52762		50436	51524		42418	44032		135	40086.5	51109.5	50980	43225	TRUE	TRUE	TRUE	TRUE	PC(16:0/16:0)	PC
22	764.548	7.5549	-1	40471	44355		39303	40287		45772	47323		24715	23152		21	42413	39795	46547.5	23933.5	TRUE	TRUE	TRUE	TRUE	PC(14:0/16:0)	PC
25	816.577	7.79723	-1	13020	11820		19427	20278		16124	15390		35822	43039		58	12420	19852.5	15757	39430.5	TRUE	TRUE	TRUE	TRUE	PC(16:1/18:1), PC(16:0/18:2)	PC
29	790.561	7.64738	-1	26299	24431		24567	23371		26750	27771		32610	38028		27	25365	23969	27260.5	35319	TRUE	TRUE	TRUE	TRUE	PC(16:0/16:1), PC(14:0/18:1)	PC
36	840.576	7.80922	-1	3753	3051		8167	10493		6580	5187		27848	21162		79	3402	9330	5883.5	24505	TRUE	TRUE	TRUE	TRUE	PC(16:0/20:4)	PC
42	842.592	7.89662	-1	7933	7049		11005	12662		9852	9479		19998	24358		99	7491	11833.5	9665.5	22178	TRUE	TRUE	TRUE	TRUE	PC(18:1/18:2)	PC
47	820.608	8.68669	-1	12262	11489		21115	21392		14825	14671		5487	5505		0	11875.5	21253.5	14748	5496	TRUE	TRUE	TRUE	TRUE	PC(16:0/18:0)	PC
51	872.64	8.87936	-1	18328	16805		16019	14712		18073	20387		1824	2441		0	17566.5	15365.5	19230	2132.5	TRUE	TRUE	TRUE	TRUE	PC(18:1/20:1)	PC
63	868.608	8.37808	-1	3878	3005		11124	13327		6370	5604		17202	13430		0	3441.5	12225.5	5987	15316	TRUE	TRUE	TRUE	TRUE	PC(18:0/20:4)	PC
66	788.544	7.32472	-1	1640	1674		1720	1799		2038	1960		12808	15746		16	1657	1759.5	1999	14277	TRUE	TRUE	TRUE	TRUE	PC(16:1/16:1), PC(14:0/18:2)	PC
84	762.531	7.2134	-1	5503	5079		4920	4755		5457	6376		13063	13432		218	5291	4837.5	5916.5	13247.5	TRUE	TRUE	TRUE	TRUE	PC(14:0/16:1)	PC
85	838.561	7.40592	-1	433	328		495	643		468	422		13178	10456		34	380.5	569	445	11817	TRUE	TRUE	TRUE	TRUE	PC(16:1/20:4), PC(14:0/22:5)	PC
102	874.662	9.4549	-1	6470	6206		10017	8502		7522	8075		2055	2128		0	6338	9259.5	7798.5	2091.5	TRUE	TRUE	TRUE	TRUE	PC(18:0/20:1)	PC
106	804.576	7.89616	-1	3773	3330		4998	5387		4481	4604		7474	9102		21	3551.5	5192.5	4542.5	8288	TRUE	TRUE	TRUE	TRUE	PC(16:0/17:1)	PC
107	736.514	7.11802	-1	7109	7793		8588	7377		7703	8727		6642	6153		0	7451	7982.5	8215	6397.5	TRUE	TRUE	TRUE	TRUE	PC(14:0/14:0)	PC
113	870.623	8.60736	-1	2856	2300		8337	8081		4197	3892		2399	2496		0	2578	8209	4044.5	2447.5	TRUE	TRUE	TRUE	TRUE	PC(18:0/20:3)	PC
114	868.607	8.0817	-1	2230	1874		3718	4672		2995	2855		8002	8333		21	2052	4195	2925	8167.5	TRUE	TRUE	TRUE	TRUE	PC(18:1/20:3)	PC
118	890.589	7.83011	-1	4123	3419		4982	5652		5488	4879		8080	7059		28	3771	5317	5183.5	7569.5	TRUE	TRUE	TRUE	TRUE	PC(18:1/22:6)	PC
126	812.543	7.32932	-1	353	314		454	575		346	491		7391	4269		21	333.5	514.5	418.5	5830	TRUE	TRUE	TRUE	TRUE	PC(14:0/20:4)	PC
134	870.624	8.42328	-1	3506	2935		5282	6279		4813	5212		3232	2878		0	3220.5	5780.5	5012.5	3055	TRUE	TRUE	TRUE	TRUE	PC(18:1/20:2), PC(18:2/20:1)	PC
137	864.577	7.58998	-1	300	248		538	585		414	358		6171	5689		21	274	561.5	386	5930	TRUE	TRUE	TRUE	TRUE	PC(18:1/20:5)	PC
145	892.606	7.9674	-1	1433	1316		1999	3076		2196	1989		5706	4383		52	1374.5	2537.5	2092.5	5044.5	TRUE	TRUE	TRUE	TRUE	PC(18:1/22:5)	PC
146	832.607	8.47358	-1	3556	3228		5703	5671		4390	4138		1541	1997		0	3392	5687	4264	1769	TRUE	TRUE	TRUE	TRUE	PC(17:0/18:1)	PC
147	894.623	8.46493	-1	1943	1488		5068	5694		3243	2955		3083	2483		0	1715.5	5381	3099	2783	TRUE	TRUE	TRUE	TRUE	PC(18:0/22:5), PC(20:1/20:4)	PC
150	892.607	8.31366	-1	1573	1228		4759	5484		2652	2184		2754	2114		0	1400.5	5121.5	2418	2434	TRUE	TRUE	TRUE	TRUE	PC(18:0/22:6)	PC
151	814.557	7.42892	-1	409	356		498	628		434	506		5234	5465		0	382.5	563	470	5349.5	TRUE	TRUE	TRUE	TRUE	PC(16:1/18:2)	PC
167	778.56	7.80345	-1	1371	1337		1964	2495		2010	1789		4200	4603		26	1354	2229.5	1899.5	4401.5	TRUE	TRUE	TRUE	TRUE	PC(15:0/16:0)	PC
169	830.59	7.99182	-1	2039	2098		3028	2936		2380	2718		3037	4388		51	2068.5	2982	2549	3712.5	TRUE	TRUE	TRUE	TRUE	PC(17:1/18:1)	PC
176	900.671	9.55693	-1	3798	3306		3694	3009		3716	4158		250	281		0	3552	3351.5	3937	265.5	TRUE	TRUE	TRUE	TRUE	PC(18:1/22:1)	PC
187	776.545	7.41629	-1	580	655		817	931		678	749		3290	3623		21	617.5	874	713.5	3456.5	TRUE	TRUE	TRUE	TRUE	PC(15:0/16:1), PC(14:0/17:1)	PC
212	858.622	8.56282	-1	2023	1969		2614	2491		2310	2509		604	714		0	1996	2552.5	2409.5	659	TRUE	TRUE	TRUE	TRUE	PC(18:1/19:1)	PC
227	750.531	7.32361	-1	888	699		1425	1517		1165	1063		2328	2447		0	793.5	1471	1114	2387.5	TRUE	TRUE	TRUE	TRUE	PC(14:0/15:0)	PC
277	860.64	9.1272	-1	881	763		1691	1671		1063	1113		287	366		0	822	1681	1088	326.5	TRUE	TRUE	TRUE	TRUE	PC(18:0/19:1)	PC
284	928.701	10.321	-1	1452	1387		1404	1224		1421	1674		147	142		0	1419.5	1314	1547.5	144.5	TRUE	TRUE	TRUE	TRUE	PC(18:1/24:1)	PC
342	854.594	8.08282	-1	349	320		543	698		517	375		1253	949		21	334.5	620.5	446	1101	TRUE	TRUE	TRUE	TRUE	PC(17:0/20:4)	PC
353	806.59	8.36348	-1	690	649		1194	1205		794	803		869	1041		0	669.5	1199.5	798.5	955	TRUE	TRUE	TRUE	TRUE	PC(16:0/17:0)	PC
365	852.573	7.63632	-1	108	134		179	160		115	147		1139	902		22	121	169.5	131	1020.5	TRUE	TRUE	TRUE	TRUE	PC(17:1/20:4)	PC
367	734.496	6.83714	-1	355	365		259	207		282	317		1104	1136		0	360	233	299.5	1120	TRUE	TRUE	TRUE	TRUE	PC(14:0/14:1)	PC
369	826.56	7.56698	-1	100	235		129	153		199	169		1131	687		36	167.5	141	184	909	FALSE	TRUE	TRUE	TRUE	PC(15:0/20:4)	PC
377	896.638	8.65273	-1	646	657		1056	1031		1096	880		358	420		0	651.5	1043.5	988	389	TRUE	TRUE	TRUE	TRUE	PC(20:1/20:3)	PC
393	898.654	9.06373	-1	857	634		901	923		1023	887		191	259		0	745.5	912	955	225	TRUE	TRUE	TRUE	TRUE	PC(20:1/20:2)	PC
402	902.688	10.2113	-1	897	819		890	981		874	1160		139	140		0	858	935.5	1017	139.5	TRUE	TRUE	TRUE	TRUE	PC(16:0/24:1), PC(18:0/22:1)	PC
419	930.716	11.1547	-1	480	426		918	652		418	486		101	52		0	453	785	452	76.5	TRUE	TRUE	TRUE	FALSE	PC(18:1/24:0)	PC
421	810.529	7.10552	-1	72	126		97	69		135	107		915	608		16	99	83	121	761.5	FALSE	FALSE	TRUE	TRUE	PC(14:0/20:5)	PC
426	918.623	8.35492	-1	470	332		668	848		872	565		251	242		0	401	758	718.5	246.5	TRUE	TRUE	TRUE	TRUE	PC(20:1/22:6)	PC
519	920.639	8.52881	-1	395	257		441	622		652	430		228	211		0	326	531.5	541	219.5	TRUE	TRUE	TRUE	TRUE	PC(20:1/22:5)	PC
545	886.656	9.19073	-1	506	390		671	570		606	596		69	116		0	448	620.5	601	92.5	TRUE	TRUE	TRUE	FALSE	PC(19:1/20:1)	PC
556	956.733	11.1363	-1	528	478		429	346		455	594		81	83		0	503	387.5	524.5	82	TRUE	TRUE	TRUE	FALSE	PC(18:1/26:1)	PC
609	856.605	8.14942	-1	194	239		427	486		324	307		525	465		32	216.5	456.5	315.5	495	TRUE	TRUE	TRUE	TRUE	PC(18:2/19:1)	PC
690	876.573	7.58998	-1	487	457		458	410		469	554		345	444		56	472	434	511.5	394.5	TRUE	TRUE	TRUE	TRUE	PC(17:1/22:6)	PC
700	958.751	12.0255	-1	311	204		439	325		215	246		52	56		0	257.5	382	230.5	54	TRUE	TRUE	TRUE	FALSE	PC(18:1/26:0)	PC
712	922.657	9.06573	-1	215	201		330	432		419	301		206	176		0	208	381	360	191	TRUE	TRUE	TRUE	TRUE	PC(20:4/22:1)	PC
854	904.702	11.0059	-1	270	238		340	331		234	230		47	61		0	254	335.5	232	54	TRUE	TRUE	TRUE	FALSE	PC(16:0/24:0)	PC
918	926.681	9.79014	-1	264	261		307	300		314	310		81	59		0	262.5	303.5	312	70	TRUE	TRUE	TRUE	FALSE	PC(18:2/24:1)	PC
959	932.733	11.8857	-1	131	139		293	261		167	201		38	29		0	135	277	184	33.5	TRUE	TRUE	TRUE	FALSE	PC(16:0/26:0)	PC
979	708.482	6.74412	-1	179	204		286	170		183	281		269	216		0	191.5	228	232	242.5	TRUE	TRUE	TRUE	TRUE	PC(12:0/14:0)	PC
1008	952.706	10.5812	-1	119	119		275	211		198	166		35	44		0	119	243	182	39.5	TRUE	TRUE	TRUE	FALSE	PC(20:4/24:0)	PC
1051	950.689	9.77579	-1	205	172		255	250		264	252		46	96		0	188.5	252.5	258	71	TRUE	TRUE	TRUE	FALSE	PC(20:4/24:1)	PC
1226	954.711	10.558	-1	131	136		156	205		145	224		50	23		0	133.5	180.5	184.5	36.5	TRUE	TRUE	TRUE	FALSE	PC(18:2/26:1)	PC
1767	974.683	9.69906	-1	101	88		107	150		138	161		36	53		0	94.5	128.5	149.5	44.5	FALSE	TRUE	TRUE	FALSE	PC(22:6/24:1)	PC
1825	914.687	9.90751	-1	134	138		143	157		149	164		26	23		0	136	150	156.5	24.5	TRUE	TRUE	TRUE	FALSE	PC(17:1/24:1)	PC
1922	948.672	9.17592	-1	108	130		164	222		145	150		94	56		0	119	193	147.5	75	TRUE	TRUE	TRUE	FALSE	PC(22:1/22:5)	PC
33	804.613	8.54842	-1	25298	30571		19799	17984		22169	25468		3553	4781		0	27934.5	18891.5	23818.5	4167	TRUE	TRUE	TRUE	TRUE	PC[e](18:1e/16:0), PC[e](16:0e/18:1)	PC[e]
100	778.597	8.44859	-1	8382	10134		8106	6344		6479	8039		746	1069		21	9258	7225	7259	907.5	TRUE	TRUE	TRUE	TRUE	PC[e](16:0e/16:0)	PC[e]
119	832.645	9.25407	-1	6060	6765		7967	5311		4482	5797		309	389		0	6412.5	6639	5139.5	349	TRUE	TRUE	TRUE	TRUE	PC[e](18:0e/18:1), PC[e](16:0e/20:1)	PC[e]
139	750.566	7.86683	-1	4982	5972		3856	3212		4058	5232		256	369		29	5477	3534	4645	312.5	TRUE	TRUE	TRUE	TRUE	PC[e](16:0e/14:0)	PC[e]
142	806.629	9.14334	-1	3927	4720		5917	4534		3758	3922		241	332		0	4323.5	5225.5	3840	286.5	TRUE	TRUE	TRUE	TRUE	PC[e](18:0e/16:0)	PC[e]
148	776.581	7.9605	-1	4628	5681		3572	3461		3882	5085		770	1049		38	5154.5	3516.5	4483.5	909.5	TRUE	TRUE	TRUE	TRUE	PC[e](16:0e/16:1), PC[e](18:1e/14:0)	PC[e]
152	830.627	8.64943	-1	4751	5425		3217	2475		3092	4315		565	907		0	5088	2846	3703.5	736	TRUE	TRUE	TRUE	TRUE	PC[e](18:1e/18:1)	PC[e]
218	852.612	8.22478	-1	1506	1677		2281	2547		1792	1870		1662	1423		30	1591.5	2414	1831	1542.5	TRUE	TRUE	TRUE	TRUE	PC[e](18:1e/20:4), PC[e](16:0e/22:5)	PC[e]
253	826.597	8.14458	-1	1009	1182		1989	1913		1389	1374		828	649		23	1095.5	1951	1381.5	738.5	TRUE	TRUE	TRUE	TRUE	PC[e](16:0e/20:4)	PC[e]
288	854.629	8.78525	-1	733	707		1661	1425		974	736		330	315		0	720	1543	855	322.5	TRUE	TRUE	TRUE	TRUE	PC[e](18:0e/20:4)	PC[e]
298	850.595	8.07979	-1	802	694		1450	1553		1071	948		313	257		31	748	1501.5	1009.5	285	TRUE	TRUE	TRUE	TRUE	PC[e](16:0e/22:6)	PC[e]
340	878.629	8.7097	-1	545	403		1266	1169		663	563		119	128		0	474	1217.5	613	123.5	TRUE	TRUE	TRUE	TRUE	PC[e](18:0e/22:6)	PC[e]
381	860.675	9.97643	-1	815	902		1081	714		630	939		79	67		0	858.5	897.5	784.5	73	TRUE	TRUE	TRUE	FALSE	PC[e](18:0e/20:1)	PC[e]
397	856.645	9.04895	-1	441	468		1007	799		443	545		59	89		0	454.5	903	494	74	TRUE	TRUE	TRUE	FALSE	PC[e](18:0e/20:3)	PC[e]
435	878.626	8.3144	-1	540	520		636	840		624	576		545	340		0	530	738	600	442.5	TRUE	TRUE	TRUE	TRUE	PC[e](18:1e/22:5)	PC[e]
437	876.612	8.14456	-1	576	581		650	838		697	662		427	380		0	578.5	744	679.5	403.5	TRUE	TRUE	TRUE	TRUE	PC[e](18:1e/22:6)	PC[e]
441	880.644	8.88458	-1	393	481		830	845		534	529		122	141		0	437	837.5	531.5	131.5	TRUE	TRUE	TRUE	TRUE	PC[e](18:0e/22:5)	PC[e]
752	882.659	9.29606	-1	136	136		321	404		255	202		40	28		0	136	362.5	228.5	34	TRUE	TRUE	TRUE	FALSE	PC[e](18:0e/22:4)	PC[e]
629	862.616	7.05408	-1	504	561		320	446		488	492		195	147		74	532.5	383	490	171	TRUE	TRUE	TRUE	TRUE	PC[sn2+O](18:1/18:0)	PC[sn2+O]
8	766.539	8.54268	-1	16297	12157		29865	37426		23527	21064		90561	85673		0	14227	33645.5	22295.5	88117	TRUE	TRUE	TRUE	TRUE	PE(18:0/20:4)	PE
16	764.525	8.02086	-1	6139	4640		7373	9462		8816	7248		58201	53729		0	5389.5	8417.5	8032	55965	TRUE	TRUE	TRUE	TRUE	PE(18:1/20:4)	PE
24	788.525	7.96138	-1	4107	3545		5397	7285		6477	6523		43784	41567		475	3826	6341	6500	42675.5	TRUE	TRUE	TRUE	TRUE	PE(18:1/22:6)	PE
26	790.54	8.47196	-1	7473	5317		15132	20676		13822	11191		42430	37422		16	6395	17904	12506.5	39926	TRUE	TRUE	TRUE	TRUE	PE(18:0/22:6)	PE
32	742.54	8.4331	-1	14677	14189		10280	10561		14354	14842		20768	31125		0	14433	10420.5	14598	25946.5	TRUE	TRUE	TRUE	TRUE	PE(18:1/18:1)	PE
34	744.556	8.99732	-1	23597	20588		25466	26331		25391	25369		23235	28858		0	22092.5	25898.5	25380	26046.5	TRUE	TRUE	TRUE	TRUE	PE(18:0/18:1)	PE
35	792.555	8.63642	-1	6701	4277		12628	18264		11579	9646		28443	24852		21	5489	15446	10612.5	26647.5	TRUE	TRUE	TRUE	TRUE	PE(18:0/22:5)	PE
54	738.507	7.93972	-1	2614	1998		4041	5814		4089	3662		19526	16864		24	2306	4927.5	3875.5	18195	TRUE	TRUE	TRUE	TRUE	PE(16:0/20:4)	PE
56	790.541	8.11053	-2	1229	968		1490	2027		1984	1462		18506	16734		21	1098.5	1758.5	1723	17620	TRUE	TRUE	TRUE	TRUE	PE(18:1/22:5)	PE
87	716.524	8.33465	-1	8036	7484		6986	7552		8160	8251		10787	12958		28	7760	7269	8205.5	11872.5	TRUE	TRUE	TRUE	TRUE	PE(16:0/18:1)	PE
94	762.508	7.88498	-1	1400	907		2367	3269		2482	1930		11687	10709		21	1153.5	2818	2206	11198	TRUE	TRUE	TRUE	TRUE	PE(16:0/22:6)	PE
122	768.555	8.76729	-1	1260	1205		1864	2709		1969	1764		6797	7680		0	1232.5	2286.5	1866.5	7238.5	TRUE	TRUE	TRUE	TRUE	PE(18:0/20:3)	PE
125	740.523	8.03246	-1	1420	1277		1649	1725		1539	1809		5314	7451		21	1348.5	1687	1674	6382.5	TRUE	TRUE	TRUE	TRUE	PE(18:1/18:2)	PE
149	766.538	8.22738	-1	530	448		589	887		812	675		5045	5627		28	489	738	743.5	5336	TRUE	TRUE	TRUE	TRUE	PE(18:1/20:3)	PE
170	714.509	7.92489	-1	1074	1060		1159	1404		1267	1346		2833	4323		21	1067	1281.5	1306.5	3578	TRUE	TRUE	TRUE	TRUE	PE(16:0/18:2)	PE
181	794.571	9.03773	-1	1432	930		2537	3915		2916	2074		2651	2264		0	1181	3226	2495	2457.5	TRUE	TRUE	TRUE	TRUE	PE(18:0/22:4)	PE
215	752.523	8.22483	-1	152	150		248	326		235	230		2555	2458		16	151	287	232.5	2506.5	TRUE	TRUE	TRUE	TRUE	PE(17:0/20:4)	PE
245	770.571	9.0627	-1	1734	1571		1336	1413		2037	2116		895	1050		26	1652.5	1374.5	2076.5	972.5	TRUE	TRUE	TRUE	TRUE	PE(18:1/20:1)	PE
250	688.492	7.78329	-1	647	669		549	537		588	633		1507	2015		21	658	543	610.5	1761	TRUE	TRUE	TRUE	TRUE	PE(16:0/16:1), PE(14:0/18:1)	PE
279	730.539	8.64636	-1	797	709		843	899		755	822		1407	1691		0	753	871	788.5	1549	TRUE	TRUE	TRUE	TRUE	PE(17:0/18:1)	PE
295	778.538	8.30593	-1	166	109		330	394		233	201		1570	1317		22	137.5	362	217	1443.5	TRUE	TRUE	TRUE	TRUE	PE(17:0/22:5)	PE
325	776.524	8.16803	-1	71	77		249	206		206	117		1346	1029		23	74	227.5	161.5	1187.5	FALSE	TRUE	TRUE	TRUE	PE(17:0/22:6)	PE
363	772.587	9.67827	-1	876	839		989	1153		1083	978		249	311		11	857.5	1071	1030.5	280	TRUE	TRUE	TRUE	TRUE	PE(18:0/20:1)	PE
390	728.523	8.13928	-1	237	223		305	255		245	235		658	1053		16	230	280	240	855.5	TRUE	TRUE	TRUE	TRUE	PE(17:1/18:1)	PE
452	756.554	8.7178	-1	298	282		284	361		329	360		579	794		0	290	322.5	344.5	686.5	TRUE	TRUE	TRUE	TRUE	PE(18:1/19:1)	PE
461	718.538	8.86856	-1	343	287		418	403		383	388		682	773		0	315	410.5	385.5	727.5	TRUE	TRUE	TRUE	TRUE	PE(16:0/18:0)	PE
514	750.503	7.76372	-1	63	137		190	103		129	118		615	659		16	100	146.5	123.5	637	FALSE	TRUE	TRUE	TRUE	PE(17:1/20:4)	PE
524	690.507	8.22251	-1	365	350		333	498		438	353		514	644		16	357.5	415.5	395.5	579	TRUE	TRUE	TRUE	TRUE	PE(16:0/16:0), PE(14:0/18:0)	PE
576	710.475	7.44042	-1	75	73		89	117		81	95		556	513		0	74	103	88	534.5	FALSE	FALSE	FALSE	TRUE	PE(14:0/20:4)	PE
588	686.477	7.41281	-1	87	113		126	82		143	92		363	542		0	100	104	117.5	452.5	FALSE	FALSE	FALSE	TRUE	PE(16:1/16:1)	PE
945	662.476	7.68213	-1	177	171		186	210		199	179		300	288		0	174	198	189	294	TRUE	TRUE	TRUE	TRUE	PE(14:0/16:0)	PE
1060	822.601	9.62213	-1	189	138		195	263		241	144		120	156		0	163.5	229	192.5	138	TRUE	TRUE	TRUE	TRUE	PE(18:0/24:4)	PE
1098	798.6	9.77057	-1	236	200		199	178		251	250		88	93		0	218	188.5	250.5	90.5	TRUE	TRUE	TRUE	FALSE	PE(18:1/22:1), PE(20:1/20:1)	PE
2089	676.526	8.64247	-1	98	127		114	116		93	141		74	65		0	112.5	115	117	69.5	FALSE	TRUE	FALSE	FALSE	PE[e](16:0e/16:0)	PE[e]
37	750.545	8.901	-1	12997	13810		24499	25950		15658	16857		8473	8588		31	13403.5	25224.5	16257.5	8530.5	TRUE	TRUE	TRUE	TRUE	PE[p](18:0p/20:4)	PE[p]
39	776.561	9.00309	-1	11489	10054		23045	24997		14874	14556		5396	4699		0	10771.5	24021	14715	5047.5	TRUE	TRUE	TRUE	TRUE	PE[p](18:0p/22:5)	PE[p]
46	748.529	8.33177	-1	16428	16224		19873	21617		18055	19966		21535	22518		24	16326	20745	19010.5	22026.5	TRUE	TRUE	TRUE	TRUE	PE[p](16:0p/22:5), PE[p](18:1p/20:4)	PE[p]
53	774.545	8.80758	-1	11378	10674		19820	19957		13564	13380		6097	5351		0	11026	19888.5	13472	5724	TRUE	TRUE	TRUE	TRUE	PE[p](18:0p/22:6)	PE[p]
60	722.513	8.2368	-1	10914	11504		17568	17749		11958	13093		11551	11054		21	11209	17658.5	12525.5	11302.5	TRUE	TRUE	TRUE	TRUE	PE[p](16:0p/20:4)	PE[p]
68	746.514	8.16241	-1	10756	10634		15624	14231		11518	11367		8250	8088		34	10695	14927.5	11442.5	8169	TRUE	TRUE	TRUE	TRUE	PE[p](16:0p/22:6)	PE[p]
81	772.529	8.24828	-1	3904	3726		4079	5090		4395	4198		12869	13565		21	3815	4584.5	4296.5	13217	TRUE	TRUE	TRUE	TRUE	PE[p](18:1p/22:6)	PE[p]
97	700.529	8.68669	-1	10381	11003		10419	9497		10046	10987		5260	7521		0	10692	9958	10516.5	6390.5	TRUE	TRUE	TRUE	TRUE	PE[p](16:0p/18:1)	PE[p]
109	728.56	9.39252	-1	6159	6766		8536	7032		5511	6079		1839	2412		16	6462.5	7784	5795	2125.5	TRUE	TRUE	TRUE	TRUE	PE[p](18:0p/18:1), PE[p](16:0p/20:1)	PE[p]
112	774.545	8.42152	-1	2332	2608		2251	3368		3222	3174		8141	8361		37	2470	2809.5	3198	8251	TRUE	TRUE	TRUE	TRUE	PE[p](18:1p/22:5)	PE[p]
172	778.576	9.43179	-1	1640	1503		3355	4272		2662	2467		616	593		0	1571.5	3813.5	2564.5	604.5	TRUE	TRUE	TRUE	TRUE	PE[p](18:0p/22:4)	PE[p]
182	750.545	8.70089	-1	2421	2048		2972	3908		3319	3158		2012	1973		0	2234.5	3440	3238.5	1992.5	TRUE	TRUE	TRUE	TRUE	PE[p](16:0p/22:4)	PE[p]
199	726.544	8.76877	-1	1735	1974		1262	1514		1440	1674		1900	3057		0	1854.5	1388	1557	2478.5	TRUE	TRUE	TRUE	TRUE	PE[p](18:1p/18:1)	PE[p]
206	752.56	9.17302	-1	1512	1552		2831	2640		1576	1748		514	705		23	1532	2735.5	1662	609.5	TRUE	TRUE	TRUE	TRUE	PE[p](18:0p/20:3)	PE[p]
226	756.591	10.131	-1	2319	2383		2448	1862		1812	2184		270	405		0	2351	2155	1998	337.5	TRUE	TRUE	TRUE	TRUE	PE[p](18:0p/20:1), PE[p](16:0p/22:1)	PE[p]
264	746.514	7.98945	-1	516	631		644	573		441	640		1494	1818		87	573.5	608.5	540.5	1656	TRUE	TRUE	TRUE	TRUE	PE[p](18:1p/20:5)	PE[p]
275	720.497	7.91359	-1	1328	1430		1696	1271		1044	1308		1285	1552		21	1379	1483.5	1176	1418.5	TRUE	TRUE	TRUE	TRUE	PE[p](16:0p/20:5)	PE[p]
339	724.529	8.4715	-1	992	1089		1270	1142		873	1007		433	538		16	1040.5	1206	940	485.5	TRUE	TRUE	TRUE	TRUE	PE[p](16:0p/20:3)	PE[p]
398	736.529	8.55606	-1	487	452		882	1006		623	617		405	482		21	469.5	944	620	443.5	TRUE	TRUE	TRUE	TRUE	PE[p](17:0p/20:4)	PE[p]
411	760.528	8.4715	-1	486	447		771	960		622	625		282	336		16	466.5	865.5	623.5	309	TRUE	TRUE	TRUE	TRUE	PE[p](17:0p/22:6)	PE[p]
428	754.574	9.49079	-1	861	864		485	575		636	662		237	335		22	862.5	530	649	286	TRUE	TRUE	TRUE	TRUE	PE[p](18:1p/20:1)	PE[p]
502	702.543	9.27381	-1	398	419		660	680		536	459		351	318		21	408.5	670	497.5	334.5	TRUE	TRUE	TRUE	TRUE	PE[p](18:0p/16:0)	PE[p]
503	780.591	9.92322	-1	291	278		588	680		436	417		93	100		0	284.5	634	426.5	96.5	TRUE	TRUE	TRUE	FALSE	PE[p](18:0p/22:3)	PE[p]
510	736.526	8.41858	-1	260	318		349	481		374	406		668	626		21	289	415	390	647	TRUE	TRUE	TRUE	TRUE	PE[p](17:0p/20:4)	PE[p]
615	714.544	9.02042	-1	365	390		499	520		424	461		226	262		24	377.5	509.5	442.5	244	TRUE	TRUE	TRUE	TRUE	PE[p](17:0p/18:1), PE[p](16:0p/19:1)	PE[p]
683	698.511	8.25115	-1	309	446		428	365		264	380		289	392		29	377.5	396.5	322	340.5	TRUE	TRUE	TRUE	TRUE	PE[p](16:0p/18:2)	PE[p]
774	784.624	10.929	-1	352	387		352	286		311	342		85	90		16	369.5	319	326.5	87.5	TRUE	TRUE	TRUE	FALSE	PE[p](18:0p/22:1)	PE[p]
796	806.607	10.0324	-1	136	123		359	374		230	250		48	75		0	129.5	366.5	240	61.5	TRUE	TRUE	TRUE	FALSE	PE[p](18:0p/24:4)	PE[p]
800	802.578	9.274	-1	278	182		372	336		196	240		89	84		0	230	354	218	86.5	TRUE	TRUE	TRUE	FALSE	PE[p](18:0p/24:6)	PE[p]
814	802.575	9.54778	-1	228	219		364	320		242	248		335	362		21	223.5	342	245	348.5	TRUE	TRUE	TRUE	TRUE	PE[p](20:0p/22:6)	PE[p]
997	674.513	8.58299	-1	279	251		233	265		267	262		147	187		0	265	249	264.5	167	TRUE	TRUE	TRUE	TRUE	PE[p](16:0p/16:0), PE[p](18:0p/14:0)	PE[p]
1259	694.479	7.67967	-1	154	120		182	162		147	129		216	210		21	137	172	138	213	TRUE	TRUE	TRUE	TRUE	PE[p](14:0p/20:4)	PE[p]
484	806.537	6.86798	-1	217	194		243	196		309	268		711	520		0	205.5	219.5	288.5	615.5	TRUE	TRUE	TRUE	TRUE	PE[sn2+O](22:6/18:0)	PE[sn2+O]
6	885.551	7.46545	-1	63041	65452		119460	111509		90812	85400		66414	68481		21	64246.5	115484	88106	67447.5	TRUE	TRUE	TRUE	TRUE	PI(18:0/20:4)	PI
14	861.551	7.39027	-1	61007	61519		47616	41102		53086	60824		25954	35389		29	61263	44359	56955	30671.5	TRUE	TRUE	TRUE	TRUE	PI(18:1/18:1)	PI
15	883.535	7.14983	-1	18878	16486		24598	34507		29553	27442		60717	61176		80	17682	29552.5	28497.5	60946.5	TRUE	TRUE	TRUE	TRUE	PI(18:1/20:4)	PI
27	863.568	7.75158	-1	33335	33406		41679	30376		30074	34515		3938	5663		21	33370.5	36027.5	32294.5	4800.5	TRUE	TRUE	TRUE	TRUE	PI(18:0/18:1)	PI
44	887.567	7.62422	-1	13341	12604		23373	20340		15015	15181		6467	8289		25	12972.5	21856.5	15098	7378	TRUE	TRUE	TRUE	TRUE	PI(18:0/20:3)	PI
45	909.55	7.20761	-1	1775	1414		2103	3085		2628	2327		23119	22553		26	1594.5	2594	2477.5	22836	TRUE	TRUE	TRUE	TRUE	PI(18:1/22:5)	PI
52	907.534	7.11512	-1	1186	841		1586	1849		1646	1538		18529	20332		16	1013.5	1717.5	1592	19430.5	TRUE	TRUE	TRUE	TRUE	PI(18:1/22:6)	PI
64	835.533	7.32426	-1	15815	15565		17439	13245		16357	17866		4549	5905		16	15690	15342	17111.5	5227	TRUE	TRUE	TRUE	TRUE	PI(16:0/18:1)	PI
70	909.55	7.42912	-1	2901	2085		7555	8621		4746	4476		15286	15260		16	2493	8088	4611	15273	TRUE	TRUE	TRUE	TRUE	PI(18:0/22:6)	PI
75	857.519	7.09189	-1	4869	4506		10108	10284		8127	7655		13989	14372		24	4687.5	10196	7891	14180.5	TRUE	TRUE	TRUE	TRUE	PI(16:0/20:4)	PI
99	911.567	7.53186	-1	4727	3891		9920	10180		6981	5636		6354	5553		21	4309	10050	6308.5	5953.5	TRUE	TRUE	TRUE	TRUE	PI(18:0/22:5)	PI
101	833.519	7.05285	-1	5025	5198		3364	2680		5322	5940		10093	12844		53	5111.5	3022	5631	11468.5	TRUE	TRUE	TRUE	TRUE	PI(16:1/18:1)	PI
108	885.55	7.2783	-1	5240	5188		5474	6551		6859	6640		6956	8708		47	5214	6012.5	6749.5	7832	TRUE	TRUE	TRUE	TRUE	PI(18:1/20:3)	PI
123	913.58	7.78326	-1	3750	3007		6400	7625		5638	4831		837	719		21	3378.5	7012.5	5234.5	778	TRUE	TRUE	TRUE	TRUE	PI(18:0/22:4)	PI
132	859.535	7.17729	-1	2591	3292		2695	2646		3346	3399		5113	6690		122	2941.5	2670.5	3372.5	5901.5	TRUE	TRUE	TRUE	TRUE	PI(18:1/18:2)	PI
136	889.583	7.82293	-1	6274	5531		5019	3832		6215	6569		619	363		21	5902.5	4425.5	6392	491	TRUE	TRUE	TRUE	TRUE	PI(18:1/20:1)	PI
144	881.519	6.9709	-1	604	626		845	1351		895	674		5729	5579		40	615	1098	784.5	5654	TRUE	TRUE	TRUE	TRUE	PI(18:1/20:5), PI(18:2/20:4)	PI
210	871.531	7.26222	-1	589	558		1327	1890		930	825		2695	2465		135	573.5	1608.5	877.5	2580	TRUE	TRUE	TRUE	TRUE	PI(17:0/20:4)	PI
240	807.502	6.98013	-1	2114	1973		1590	1190		1725	2237		1540	1825		35	2043.5	1390	1981	1682.5	TRUE	TRUE	TRUE	TRUE	PI(16:0/16:1), PI(14:0/18:1)	PI
259	891.598	8.21392	-1	1782	1326		1901	1479		1579	1610		58	70		0	1554	1690	1594.5	64	TRUE	TRUE	TRUE	FALSE	PI(18:0/20:1)	PI
305	809.52	7.25745	-1	700	545		626	1502		756	856		2143	1090		127	622.5	1064	806	1616.5	TRUE	TRUE	TRUE	TRUE	PI(16:0/16:0)	PI
324	881.519	7.0697	-1	470	436		1349	1351		1023	786		2656	3409		40	453	1350	904.5	3032.5	TRUE	TRUE	TRUE	TRUE	PI(16:0/22:6), PI(18:2/20:4)	PI
337	897.548	7.31779	-1	523	465		848	1245		814	733		1236	1272		41	494	1046.5	773.5	1254	TRUE	TRUE	TRUE	TRUE	PI(19:1/20:4)	PI
350	847.534	7.21894	-1	651	594		680	552		817	812		1066	1213		88	622.5	616	814.5	1139.5	TRUE	TRUE	TRUE	TRUE	PI(17:1/18:1)	PI
379	805.487	6.73343	-1	572	633		228	212		432	474		900	1087		0	602.5	220	453	993.5	TRUE	TRUE	TRUE	TRUE	PI(14:1/18:1)	PI
400	875.566	7.58759	-1	957	843		905	860		869	998		253	328		45	900	882.5	933.5	290.5	TRUE	TRUE	TRUE	TRUE	PI(18:1/19:1)	PI
410	869.518	6.99081	-1	136	110		160	238		153	183		960	932		33	123	199	168	946	TRUE	TRUE	TRUE	TRUE	PI(17:1/20:4)	PI
439	849.55	7.51999	-1	554	482		832	568		566	550		319	386		22	518	700	558	352.5	TRUE	TRUE	TRUE	TRUE	PI(17:0/18:1)	PI
444	915.597	8.11044	-1	664	425		817	805		559	600		245	226		33	544.5	811	579.5	235.5	TRUE	TRUE	TRUE	TRUE	PI(18:0/22:3)	PI
463	877.584	7.96043	-1	490	454		768	581		480	483		98	65		114	472	674.5	481.5	81.5	TRUE	TRUE	TRUE	FALSE	PI(18:0/19:1)	PI
478	901.579	7.8631	-1	461	469		717	684		564	489		193	177		61	465	700.5	526.5	185	TRUE	TRUE	TRUE	TRUE	PI(18:0/21:3)	PI
644	895.532	7.0476	-1	77	38		44	64		107	65		491	462		62	57.5	54	86	476.5	FALSE	FALSE	FALSE	TRUE	PI(19:2/20:4)	PI
670	917.615	8.259	-1	405	307		301	252		345	460		112	112		0	356	276.5	402.5	112	TRUE	TRUE	TRUE	TRUE	PI(20:1/20:1)	PI
675	879.501	6.8042	-1	38	22		59	30		38	40		454	365		0	30	44.5	39	409.5	FALSE	FALSE	FALSE	TRUE	PI(18:2/20:5)	PI
820	855.504	6.90507	-1	219	206		361	268		275	256		1444	1288		39	212.5	314.5	265.5	1366	TRUE	TRUE	TRUE	TRUE	PI(16:0/20:5)	PI
958	781.487	6.91744	-1	195	209		293	240		168	201		188	194		0	202	266.5	184.5	191	TRUE	TRUE	TRUE	TRUE	PI(14:0/16:0), PI(12:0/18:0)	PI
1173	937.584	7.57661	-1	118	89		162	233		148	139		127	167		21	103.5	197.5	143.5	147	FALSE	TRUE	TRUE	TRUE	PI(20:1/22:5)	PI
1346	929.531	6.88501	-1	79	57		62	136		57	65		163	204		16	68	99	61	183.5	FALSE	FALSE	FALSE	TRUE	PI(20:4/22:6)	PI
1403	939.599	7.87161	-1	149	195		138	183		197	154		91	109		79	172	160.5	175.5	100	TRUE	TRUE	TRUE	FALSE	PI(20:1/22:4)	PI
1444	923.569	7.36485	-1	100	42		78	120		102	114		190	183		38	71	99	108	186.5	FALSE	FALSE	TRUE	TRUE	PI(19:1/22:5)	PI
332	869.555	7.33523	-1	844	1022		1157	1237		1148	1299		740	936		25	933	1197	1223.5	838	TRUE	TRUE	TRUE	TRUE	PI[e](18:1e/20:4)	PI[e]
1677	839.491	6.5606	-1	89	88		108	116		56	82		167	122		81	88.5	112	69	144.5	FALSE	TRUE	FALSE	TRUE	PI[sn2+2O](18:0/14:1)	PI[sn2+2O]
2401	917.539	6.11883	-1	76	97		91	127		112	114		45	34		0	86.5	109	113	39.5	FALSE	FALSE	TRUE	FALSE	PI[sn2+2O](18:1/20:3)	PI[sn2+2O]
311	903.561	6.63967	-1	959	1056		1478	1398		1141	1256		361	371		0	1007.5	1438	1198.5	366	TRUE	TRUE	TRUE	TRUE	PI[sn2+O](18:0/20:3)	PI[sn2+O]
528	901.551	6.57817	-1	394	303		635	564		402	416		289	355		0	348.5	599.5	409	322	TRUE	TRUE	TRUE	TRUE	PI[sn2+O](18:0/20:4)	PI[sn2+O]
662	925.548	7.01854	-1	81	98		158	279		140	104		469	299		33	89.5	218.5	122	384	FALSE	TRUE	TRUE	TRUE	PI[sn2+O](18:0/22:6)	PI[sn2+O]
743	929.576	6.6477	-1	333	263		407	408		271	288		46	87		0	298	407.5	279.5	66.5	TRUE	TRUE	TRUE	FALSE	PI[sn2+O](18:0/22:4)	PI[sn2+O]
804	927.56	6.57689	-1	251	196		369	352		229	241		86	80		0	223.5	360.5	235	83	TRUE	TRUE	TRUE	FALSE	PI[sn2+O](18:0/22:5)	PI[sn2+O]
899	903.564	7.02549	-1	174	221		318	293		216	226		49	79		0	197.5	305.5	221	64	TRUE	TRUE	TRUE	FALSE	PI[sn2+O](18:0/20:3)	PI[sn2+O]
1179	879.561	6.69315	-1	141	153		232	147		123	137		37	35		0	147	189.5	130	36	TRUE	TRUE	TRUE	FALSE	PI[sn2+O](18:0/18:1)	PI[sn2+O]
12	788.547	7.77464	-1	68063	64347		72167	65948		64663	67666		28077	32903		629	66205	69057.5	66164.5	30490	TRUE	TRUE	TRUE	TRUE	PS(18:0/18:1)	PS
18	834.53	7.44382	-1	24077	22571		38937	44020		37841	33764		56721	50485		16	23324	41478.5	35802.5	53603	TRUE	TRUE	TRUE	TRUE	PS(18:0/22:6)	PS
31	836.546	7.56063	-1	15259	13180		28133	32091		24313	20905		33410	27944		87	14219.5	30112	22609	30677	TRUE	TRUE	TRUE	TRUE	PS(18:0/22:5)	PS
59	810.529	7.48281	-1	5095	4322		7314	8044		5470	5643		16572	17961		28	4708.5	7679	5556.5	17266.5	TRUE	TRUE	TRUE	TRUE	PS(18:0/20:4)	PS
67	760.514	7.34973	-1	12765	12845		12724	11768		13007	14415		13795	15694		16	12805	12246	13711	14744.5	TRUE	TRUE	TRUE	TRUE	PS(16:0/18:1), PS(16:1/18:0)	PS
88	812.545	7.6358	-1	5464	4915		10862	12893		7804	7317		8145	10051		27	5189.5	11877.5	7560.5	9098	TRUE	TRUE	TRUE	TRUE	PS(18:0/20:3)	PS
159	832.513	7.1286	-1	914	752		1151	1402		1340	1331		5147	4800		30	833	1276.5	1335.5	4973.5	TRUE	TRUE	TRUE	TRUE	PS(18:1/22:6)	PS
164	808.513	7.1664	-1	638	646		733	1008		585	934		4659	4201		90	642	870.5	759.5	4430	TRUE	TRUE	TRUE	TRUE	PS(18:1/20:4), PS(16:0/22:5)	PS
175	834.529	7.22148	-1	715	573		764	1312		1038	930		4212	3764		120	644	1038	984	3988	TRUE	TRUE	TRUE	TRUE	PS(18:1/22:5)	PS
189	732.482	7.00714	-1	874	743		770	749		930	933		2736	3568		0	808.5	759.5	931.5	3152	TRUE	TRUE	TRUE	TRUE	PS(16:0/16:1)	PS
196	758.498	7.08902	-1	613	694		636	788		756	829		2216	3133		52	653.5	712	792.5	2674.5	TRUE	TRUE	TRUE	TRUE	PS(16:1/18:1), PS(16:0/18:2)	PS
203	806.498	7.07446	-1	685	510		1002	1168		1172	1082		2980	2649		48	597.5	1085	1127	2814.5	TRUE	TRUE	TRUE	TRUE	PS(16:0/22:6)	PS
223	734.498	7.27428	-1	551	489		622	1136		1015	827		2512	2398		0	520	879	921	2455	TRUE	TRUE	TRUE	TRUE	PS(16:0/16:0), PS(14:0/18:0)	PS
234	782.498	7.10641	-1	404	292		470	714		575	548		2316	1804		44	348	592	561.5	2060	TRUE	TRUE	TRUE	TRUE	PS(16:0/20:4)	PS
281	816.577	8.24058	-2	1457	1330		1683	1300		1510	1520		317	339		0	1393.5	1491.5	1515	328	TRUE	TRUE	TRUE	TRUE	PS(18:0/20:1), PS(18:1/20:0)	PS
296	822.528	7.34659	-1	234	186		416	508		347	395		1568	1454		16	210	462	371	1511	TRUE	TRUE	TRUE	TRUE	PS(17:0/22:5), PS(18:0/21:5)	PS
315	820.514	7.2555	-1	193	180		409	450		330	289		1314	1434		33	186.5	429.5	309.5	1374	TRUE	TRUE	TRUE	TRUE	PS(17:0/22:6)	PS
321	784.514	7.21838	-1	489	468		687	647		538	572		1374	1521		34	478.5	667	555	1447.5	TRUE	TRUE	TRUE	TRUE	PS(18:1/18:2), PS(16:0/20:3)	PS
392	706.464	6.93557	-1	343	229		321	378		427	437		1035	972		0	286	349.5	432	1003.5	TRUE	TRUE	TRUE	TRUE	PS(12:0/18:0), PS(14:0/16:0)	PS
451	796.514	7.29025	-1	105	51		155	220		153	165		794	747		21	78	187.5	159	770.5	FALSE	TRUE	TRUE	TRUE	PS(17:0/20:4)	PS
828	756.485	6.96317	-1	44	115		113	54		96	44		288	355		0	79.5	83.5	70	321.5	FALSE	FALSE	FALSE	TRUE	PS(16:0/18:3), PS(16:2/18:1)	PS
1423	704.451	6.67317	-1	58	57		81	61		55	103		185	193		0	57.5	71	79	189	FALSE	FALSE	FALSE	TRUE	PS(12:0/18:1), PS(14:0/16:1)	PS
533	804.538	6.57817	-1	848	852		619	509		762	855		508	695		70	850	564	808.5	601.5	TRUE	TRUE	TRUE	TRUE	PS[sn2+O](18:1/18:0), PS[sn2+O](18:0/18:1)	PS[sn2+O]
1059	850.524	6.33649	-1	139	258		102	122		173	199		263	238		0	198.5	112	186	250.5	TRUE	TRUE	TRUE	TRUE	PS[sn2+O](22:6/18:0)	PS[sn2+O]
1914	850.525	6.49285	-1	98	70		99	80		150	92		167	76		0	84	89.5	121	121.5	FALSE	FALSE	FALSE	FALSE	PS[sn2+O](18:0/22:6)	PS[sn2+O]
43	747.519	7.41721	-1	18781	19539		23256	24173		23792	23115		6192	6909		34	19160	23714.5	23453.5	6550.5	TRUE	TRUE	TRUE	TRUE	PG(16:0/18:1)	PG
341	745.501	7.13278	-1	351	341		305	331		324	410		916	1257		0	346	318	367	1086.5	TRUE	TRUE	TRUE	TRUE	PG(16:1/18:1)	PG
401	773.534	7.48809	-1	612	719		623	682		651	677		985	1116		25	665.5	652.5	664	1050.5	TRUE	TRUE	TRUE	TRUE	PG(18:1/18:1)	PG
453	719.486	7.06866	-1	646	672		667	793		707	760		385	493		0	659	730	733.5	439	TRUE	TRUE	TRUE	TRUE	PG(14:0/18:1)	PG
479	721.496	7.36131	-1	560	460		689	716		569	576		341	363		11	510	702.5	572.5	352	TRUE	TRUE	TRUE	TRUE	PG(16:0/16:0)	PG
722	693.467	7.01079	-1	345	423		314	371		311	396		285	215		21	384	342.5	353.5	250	TRUE	TRUE	TRUE	TRUE	PG(14:0/16:0)	PG
1382	769.504	7.02401	-1	137	145		198	184		125	166		270	258		21	141	191	145.5	264	TRUE	TRUE	TRUE	TRUE	PG(18:2/18:2)	PG
286	773.535	7.25601	-1	1606	1663		1300	1080		1415	1653		418	564		0	1634.5	1190	1534	491	TRUE	TRUE	TRUE	TRUE	BMP(18:1/18:1)	BMP
1285	745.496	6.94727	-1	181	172		165	131		179	212		140	179		0	176.5	148	195.5	159.5	TRUE	TRUE	TRUE	TRUE	BMP(16:1/18:1)	BMP
2869	1004.55	6.85724	-1	57	60		58	44		98	72		92	111		27	58.5	51	85	101.5	FALSE	FALSE	FALSE	FALSE	CDPDG(36:2)	CDPDG
242	1452	13.1399	-1	1342	1199		2179	2076		1886	1876		764	740		0	1270.5	2127.5	1881	752	TRUE	TRUE	TRUE	TRUE	CL(18:1/18:1/18:2/18:2)	CL
356	1449.98	12.66	-1	675	541		999	1177		858	913		633	650		0	608	1088	885.5	641.5	TRUE	TRUE	TRUE	TRUE	CL(18:1/18:2/18:2/18:2), CL(16:1/18:1/18:2/20:3)	CL
384	1425.98	12.9347	-1	1027	963		935	704		992	1068		770	972		0	995	819.5	1030	871	TRUE	TRUE	TRUE	TRUE	CL(16:1/18:1/18:1/18:2)	CL
391	1454.02	13.6391	-1	820	778		1145	936		900	1039		583	566		0	799	1040.5	969.5	574.5	TRUE	TRUE	TRUE	TRUE	CL(18:1/18:1/18:1/18:2)	CL
424	1423.97	12.4337	-1	712	616		662	633		588	739		766	886		0	664	647.5	663.5	826	TRUE	TRUE	TRUE	TRUE	CL(16:1/18:1/18:2/18:2)	CL
457	1428	13.474	-1	562	462		780	533		623	624		457	507		0	512	656.5	623.5	482	TRUE	TRUE	TRUE	TRUE	CL(16:0/18:1/18:1/18:2), CL(16:1/18:1/18:1/18:1)	CL
501	1397.95	12.26	-1	415	421		399	390		406	421		602	682		0	418	394.5	413.5	642	TRUE	TRUE	TRUE	TRUE	CL(16:1/16:1/18:1/18:2), CL(14:0/18:1/18:2/18:2)	CL
583	1476	12.8974	-1	263	261		548	538		462	419		371	377		0	262	543	440.5	374	TRUE	TRUE	TRUE	TRUE	CL(18:1/18:2/18:2/20:3)	CL
603	1421.95	11.9637	-1	151	173		218	223		245	271		492	528		0	162	220.5	258	510	TRUE	TRUE	TRUE	TRUE	CL(16:1/18:2/18:2/18:2)	CL
604	1399.97	12.7714	-1	527	438		470	458		527	435		449	448		0	482.5	464	481	448.5	TRUE	TRUE	TRUE	TRUE	CL(16:1/16:1/18:1/18:1), CL(14:0/18:1/18:1/18:2)	CL
612	1404	13.9004	-1	401	252		522	347		377	382		139	151		0	326.5	434.5	379.5	145	TRUE	TRUE	TRUE	TRUE	CL(16:0/16:0/18:1/18:1)	CL
631	1478.01	13.3718	-1	296	208		457	504		348	327		250	242		0	252	480.5	337.5	246	TRUE	TRUE	TRUE	TRUE	CL(18:1/18:1/18:2/20:3)	CL
687	1395.94	11.7649	-1	141	152		190	148		196	239		363	445		0	146.5	169	217.5	404	TRUE	TRUE	TRUE	TRUE	CL(16:1/16:1/18:2/18:2), CL(14:0/18:2/18:2/18:2)	CL
738	1447.97	12.1881	-1	188	168		412	378		294	320		386	445		0	178	395	307	415.5	TRUE	TRUE	TRUE	TRUE	CL(16:1/18:2/18:2/20:3), CL(18:2/18:2/18:2/18:2)	CL
882	1456.03	14.1472	-1	269	259		327	218		282	214		251	261		0	264	272.5	248	256	TRUE	TRUE	TRUE	TRUE	CL(18:1/18:1/18:1/18:1)	CL
894	1430.02	14.0205	-1	314	248		282	265		322	270		145	148		0	281	273.5	296	146.5	TRUE	TRUE	TRUE	TRUE	CL(16:0/18:1/18:1/18:1)	CL
907	1401.98	13.3123	-1	315	218		225	198		241	287		148	191		0	266.5	211.5	264	169.5	TRUE	TRUE	TRUE	TRUE	CL(16:0/16:1/18:1/18:1), CL(14:0/18:1/18:1/18:1)	CL
961	1371.93	12.0475	-1	210	221		180	179		166	229		258	293		0	215.5	179.5	197.5	275.5	TRUE	TRUE	TRUE	TRUE	CL(16:1/16:1/16:1/18:1), CL(14:0/16:1/18:1/18:2)	CL
966	1369.92	11.5524	-1	97	159		128	89		129	115		245	292		0	128	108.5	122	268.5	FALSE	FALSE	TRUE	TRUE	CL(14:0/16:1/18:2/18:2), CL(16:1/16:1/16:1/18:2)	CL
1021	1432.03	14.5391	-1	154	146		239	272		152	176		45	84		0	150	255.5	164	64.5	TRUE	TRUE	TRUE	FALSE	CL(16:0/18:0/18:1/18:1)	CL
1409	1440	13.2869	-1	179	129		194	169		145	184		162	158		0	154	181.5	164.5	160	TRUE	TRUE	TRUE	TRUE	CL(17:1/18:1/18:1/18:2)	CL
1609	1437.98	12.7957	-1	135	161		137	141		131	114		149	173		0	148	139	122.5	161	TRUE	TRUE	TRUE	TRUE	CL(17:1/18:1/18:2/18:2)	CL
1808	1373.95	12.604	-1	131	155		123	146		158	146		139	114		0	143	134.5	152	126.5	TRUE	TRUE	TRUE	TRUE	CL(14:0/16:1/18:1/18:1), CL(16:0/16:1/16:1/18:1)	CL
2129	1375.97	13.1863	-1	107	100		112	139		127	136		43	59		0	103.5	125.5	131.5	51	FALSE	TRUE	TRUE	FALSE	CL(14:0/16:0/18:1/18:1)	CL
2348	1499.99	12.6758	-1	73	79		181	202		124	129		199	200		0	76	191.5	126.5	199.5	FALSE	TRUE	TRUE	TRUE	CL(18:2/18:2/20:3/20:3)	CL
2577	1468.04	13.9657	-1	80	65		120	104		105	103		64	48		0	72.5	112	104	56	FALSE	TRUE	TRUE	FALSE	CL(18:1/18:1/18:2/19:1)	CL
1071	482.253	6.97475	-2	149	142		190	247		138	161		199	259		11	145.5	218.5	149.5	229	TRUE	TRUE	TRUE	TRUE	PIP1(18:0/20:4)	PIP1
236	417.32	6.35259	-1	1621	1065		2003	1438		1224	1550		2282	1963		1450	1343	1720.5	1387	2122.5	FALSE	FALSE	FALSE	TRUE	MG(18:0)	MG
57	403.342	6.69069	-1	7894	7626		18500	12747		5811	7598		227	327		31	7760	15623.5	6704.5	277	TRUE	TRUE	TRUE	TRUE	MG[e](18:0e)	MG[e]
157	375.311	6.1593	-1	3469	4942		5184	3372		2839	4366		200	300		414	4205.5	4278	3602.5	250	TRUE	TRUE	TRUE	FALSE	MG[e](16:0e)	MG[e]
180	401.326	6.24076	-1	3236	3939		3288	2822		2905	3451		310	451		42	3587.5	3055	3178	380.5	TRUE	TRUE	TRUE	TRUE	MG[e](18:1e)	MG[e]
911	978.993	6.6732	-2	88	96		125	155		75	96		248	313		0	92	140	85.5	280.5	FALSE	TRUE	FALSE	TRUE	GalGalNAcGM1b	GalGalNAcGM1b
1406	1005.5	6.40167	-2	81	97		111	162		124	143		182	195		0	89	136.5	133.5	188.5	FALSE	TRUE	TRUE	TRUE	GalNAcGD1(d34:1)	GalNAcGD1
449	1021.5	6.39432	-2	189	174		247	244		172	235		704	802		0	181.5	245.5	203.5	753	TRUE	TRUE	TRUE	TRUE	GalNAcGD1[2NeuGc](d34:1)	GalNAcGD1[2NeuGc]
1016	1076.55	7.39027	-2	155	184		273	260		196	222		77	67		16	169.5	266.5	209	72	TRUE	TRUE	TRUE	FALSE	GalNAcGD1[2NeuGc](d42:2)	GalNAcGD1[2NeuGc]
1176	1035.52	6.5368	-2	21	36		23	36		21	16		177	233		0	28.5	29.5	18.5	205	FALSE	FALSE	FALSE	TRUE	GalNAcGD1[2NeuGc](d36:1)	GalNAcGD1[2NeuGc]
744	1013.5	6.39556	-2	161	195		197	219		173	254		334	408		0	178	208	213.5	371	TRUE	TRUE	TRUE	TRUE	GalNAcGD1[NeuGc](d34:1)	GalNAcGD1[NeuGc]
1216	1068.56	7.39275	-2	176	137		225	224		185	191		68	72		11	156.5	224.5	188	70	TRUE	TRUE	TRUE	FALSE	GalNAcGD1[NeuGc](d42:2)	GalNAcGD1[NeuGc]
329	889.968	6.74414	-2	539	442		575	537		563	576		807	1314		0	490.5	556	569.5	1060.5	TRUE	TRUE	TRUE	TRUE	GalNAcGM1b(d18:1/16:0)	GalNAcGM1b
674	945.023	7.85547	-2	456	355		413	370		410	426		91	146		22	405.5	391.5	418	118.5	TRUE	TRUE	TRUE	FALSE	GalNAcGM1b(d42:2)	GalNAcGM1b
278	897.965	6.73256	-2	564	615		795	686		765	665		1691	1676		11	589.5	740.5	715	1683.5	TRUE	TRUE	TRUE	TRUE	GalNAcGM1b[NeuGc](d34:1)	GalNAcGM1b
590	953.02	7.8352	-2	473	538		521	508		511	454		95	141		0	505.5	514.5	482.5	118	TRUE	TRUE	TRUE	FALSE	GalNAcGM1b[NeuGc](d18:1/24:1)	GalNAcGM1b
2150	911.982	7.05578	-2	90	102		161	138		130	114		58	98		0	96	149.5	122	78	FALSE	TRUE	TRUE	FALSE	GalNAcGM1b[NeuGc](d36:1)	GalNAcGM1b
4261	898.974	6.86814	-2	70	74		65	61		38	79		185	195		0	72	63	58.5	190	FALSE	FALSE	FALSE	TRUE	GalNAcGM1b[NeuGc](d34:0)	GalNAcGM1b
998	1104.57	6.98113	-2	133	157		103	149		145	279		28	30		21	145	126	212	29	TRUE	TRUE	TRUE	FALSE	GT1b(d42:2)	GT1b
201	903.966	6.44197	-2	1622	1604		2230	2766		2258	2996		1504	2110		0	1613	2498	2627	1807	TRUE	TRUE	TRUE	TRUE	GD1(d18:1/16:0)	GD1
314	959.02	7.46227	-2	1316	1342		1055	1224		1459	1362		95	143		11	1329	1139.5	1410.5	119	TRUE	TRUE	TRUE	FALSE	GD1(d18:1/24:1)	GD1
497	960.029	7.90197	-2	587	506		510	689		525	612		46	53		0	546.5	599.5	568.5	49.5	TRUE	TRUE	TRUE	FALSE	GD1(d18:1/24:0)	GD1
726	917.983	6.78618	-2	223	228		341	422		270	250		69	94		0	225.5	381.5	260	81.5	TRUE	TRUE	TRUE	FALSE	GD1(d36:1)	GD1
802	946.016	7.46628	-2	248	252		326	364		370	274		56	75		16	250	345	322	65.5	TRUE	TRUE	TRUE	FALSE	GD1(d18:1/22:0)	GD1
819	931.997	7.10263	-2	187	160		260	363		255	280		83	62		21	173.5	311.5	267.5	72.5	TRUE	TRUE	TRUE	FALSE	GD1(d38:1)	GD1
856	904.976	6.57526	-2	243	256		292	248		233	340		229	256		16	249.5	270	286.5	242.5	TRUE	TRUE	TRUE	TRUE	GD1(d34:0)	GD1
1188	959.015	7.35975	-2	279	238		226	349		273	362		200	231		11	258.5	287.5	317.5	215.5	TRUE	TRUE	TRUE	TRUE	GD1(d42:2)	GD1
3803	910.983	6.61267	-2	40	59		88	85		52	44		75	90		11	49.5	86.5	48	82.5	FALSE	FALSE	FALSE	FALSE	GD1(d35:1)	GD1
140	919.961	6.42458	-2	1991	1747		2573	2304		2234	2385		5965	4712		11	1869	2438.5	2309.5	5338.5	TRUE	TRUE	TRUE	TRUE	GD1[2NeuGc](d18:1/16:0)	GD1[2NeuGc]
307	975.016	7.43908	-2	1495	1261		1429	1401		1320	1399		212	149		0	1378	1415	1359.5	180.5	TRUE	TRUE	TRUE	TRUE	GD1[2NeuGc](d18:1/24:1)	GD1[2NeuGc]
323	919.962	6.28634	-2	249	244		454	315		284	283		1352	791		0	246.5	384.5	283.5	1071.5	TRUE	TRUE	TRUE	TRUE	GD1[2NeuGc](d18:1/16:0)	GD1[2NeuGc]
460	920.968	6.56095	-2	165	164		253	246		211	198		698	778		16	164.5	249.5	204.5	738	TRUE	TRUE	TRUE	TRUE	GD1[2NeuGc](d34:0)	GD1[2NeuGc]
527	933.974	6.76739	-2	293	256		636	595		426	384		249	250		11	274.5	615.5	405	249.5	TRUE	TRUE	TRUE	TRUE	GD1[2NeuGc](d18:1/18:0)	GD1[2NeuGc]
619	976.021	7.87083	-2	319	303		514	420		343	361		61	61		0	311	467	352	61	TRUE	TRUE	TRUE	FALSE	GD1[2NeuGc](d18:1/24:0)	GD1[2NeuGc]
628	947.991	7.089	-2	275	275		467	506		266	345		132	113		0	275	486.5	305.5	122.5	TRUE	TRUE	TRUE	TRUE	GD1[2NeuGc](d18:1/20:0)	GD1[2NeuGc]
651	962.007	7.43654	-2	243	273		484	477		271	254		115	143		16	258	480.5	262.5	129	TRUE	TRUE	TRUE	TRUE	GD1[2NeuGc](d18:1/22:0)	GD1[2NeuGc]
664	975.016	7.27657	-2	409	306		471	488		467	366		60	74		0	357.5	479.5	416.5	67	TRUE	TRUE	TRUE	FALSE	GD1[2NeuGc](d18:1/24:1)	GD1[2NeuGc]
1100	974.005	7.17664	-2	108	90		232	251		224	190		40	66		0	99	241.5	207	53	FALSE	TRUE	TRUE	FALSE	GD1[2NeuGc](d42:3)	GD1[2NeuGc]
1871	926.97	6.60116	-1	126	55		96	153		105	84		205	233		16	90.5	124.5	94.5	219	FALSE	FALSE	FALSE	TRUE	GD1[2NeuGc](d35:1)	GD1[2NeuGc]
3355	905.941	6.05733	-2	26	26		71	42		23	35		86	98		0	26	56.5	29	92	FALSE	FALSE	FALSE	FALSE	GD1[2NeuGc](d32:1)	GD1[2NeuGc]
179	911.963	6.43329	-2	2107	1842		2649	3105		2525	2494		3532	3946		0	1974.5	2877	2509.5	3739	TRUE	TRUE	TRUE	TRUE	GD1[NeuGc](d34:1)	GD1[NeuGc]
254	967.018	7.44699	-2	1654	1667		1454	1640		1942	1966		252	272		0	1660.5	1547	1954	262	TRUE	TRUE	TRUE	TRUE	GD1[NeuGc](d42:2)	GD1[NeuGc]
530	925.979	6.77825	-2	257	288		448	629		331	298		130	95		22	272.5	538.5	314.5	112.5	TRUE	TRUE	TRUE	FALSE	GD1[NeuGc](d36:1)	GD1[NeuGc]
544	968.024	7.88743	-2	425	405		607	598		416	433		65	71		16	415	602.5	424.5	68	TRUE	TRUE	TRUE	FALSE	GD1[NeuGc](d42:1)	GD1[NeuGc]
578	912.969	6.57249	-2	196	203		248	264		206	186		454	554		21	199.5	256	196	504	TRUE	TRUE	TRUE	TRUE	GD1[NeuGc](d34:0)	GD1[NeuGc]
686	954.009	7.45361	-2	319	259		370	445		266	283		165	96		11	289	407.5	274.5	130.5	TRUE	TRUE	TRUE	FALSE	GD1[NeuGc](d40:1)	GD1[NeuGc]
691	939.992	7.09189	-2	249	198		436	443		303	344		64	71		0	223.5	439.5	323.5	67.5	TRUE	TRUE	TRUE	FALSE	GD1[NeuGc](d38:1)	GD1[NeuGc]
1354	918.971	6.60889	-2	41	47		129	121		74	87		130	203		0	44	125	80.5	166.5	FALSE	TRUE	FALSE	TRUE	GD1[NeuGc](d35:1)	GD1[NeuGc]
158	924.972	6.43039	-2	1101	1099		1308	1733		1449	1411		3470	5182		16	1100	1520.5	1430	4326	TRUE	TRUE	TRUE	TRUE	AcGD1(d18:1/16:0)	AcGD1
362	980.025	7.44368	-2	872	896		863	1036		1153	1090		149	203		21	884	949.5	1121.5	176	TRUE	TRUE	TRUE	TRUE	AcGD1(d42:2)	AcGD1
468	925.98	6.56821	-2	187	141		149	138		139	265		431	750		22	164	143.5	202	590.5	TRUE	TRUE	TRUE	TRUE	AcGD1(d34:0)	AcGD1
611	981.033	7.87417	-2	292	287		381	523		341	341		76	166		0	289.5	452	341	121	TRUE	TRUE	TRUE	FALSE	AcGD1(d18:1/24:0)	AcGD1
740	953.003	7.10062	-2	160	190		254	410		237	260		93	165		21	175	332	248.5	129	TRUE	TRUE	TRUE	FALSE	AcGD1(d38:1)	AcGD1
3356	910.95	6.08111	-2	27	22		22	34		61	39		66	98		21	24.5	28	50	82	FALSE	FALSE	FALSE	FALSE	AcGD1(d32:1)	AcGD1
4487	931.974	6.59575	-2	55	37		73	61		66	41		119	138		16	46	67	53.5	128.5	FALSE	FALSE	FALSE	TRUE	AcGD1(d35:1)	AcGD1
1647	941.974	6.54838	-2	21	25		29	33		47	28		152	170		0	23	31	37.5	161	FALSE	FALSE	FALSE	TRUE	AcGD1[2NeuGc](d34:0)	AcGD1[2NeuGc]
246	932.968	6.42749	-2	452	359		563	570		457	546		1970	2075		11	405.5	566.5	501.5	2022.5	TRUE	TRUE	TRUE	TRUE	AcGD1[NeuGc](d34:1)	AcGD1[NeuGc]
648	988.024	7.42496	-2	402	316		411	383		487	384		72	74		0	359	397	435.5	73	TRUE	TRUE	TRUE	FALSE	AcGD1[NeuGc](d42:2)	AcGD1[NeuGc]
1165	989.029	7.85424	-2	140	123		234	184		121	155		45	79		22	131.5	209	138	62	TRUE	TRUE	TRUE	FALSE	AcGD1[NeuGc](d42:1)	AcGD1[NeuGc]
171	787.927	6.78193	-2	1769	1314		2039	2251		2154	2161		3780	4281		16	1541.5	2145	2157.5	4030.5	TRUE	TRUE	TRUE	TRUE	GM1(d18:1/16:0)	GM1
768	829.974	7.92403	-2	215	215		325	389		263	278		157	177		0	215	357	270.5	167	TRUE	TRUE	TRUE	TRUE	GM1(d40:1)	GM1
1120	788.934	6.90673	-2	224	180		214	191		244	237		301	434		21	202	202.5	240.5	367.5	TRUE	TRUE	TRUE	TRUE	GM1(d34:0)	GM1
229	795.925	6.76445	-2	943	674		1143	1014		791	931		2388	2140		21	808.5	1078.5	861	2264	TRUE	TRUE	TRUE	TRUE	GM1[NeuGc](d34:1)	GM1[NeuGc]
547	850.979	7.88622	-2	511	594		597	569		569	605		186	227		0	552.5	583	587	206.5	TRUE	TRUE	TRUE	TRUE	GM1[NeuGc](d18:1/24:1)	GM1[NeuGc]
925	851.985	8.40069	-2	196	216		308	236		194	178		68	110		16	206	272	186	89	TRUE	TRUE	TRUE	FALSE	GM1[NeuGc](d42:1)	GM1[NeuGc]
778	706.9	6.82156	-2	61	71		87	116		90	79		381	373		11	66	101.5	84.5	377	FALSE	FALSE	FALSE	TRUE	GM2(d18:1/16:0)	GM2
591	714.899	6.81267	-2	51	40		193	98		72	74		353	538		21	45.5	145.5	73	445.5	FALSE	FALSE	FALSE	TRUE	GM2[NeuGc](d34:1)	GM2[NeuGc]
2124	1151.71	6.87193	-1	73	74		80	96		69	99		139	119		0	73.5	88	84	129	FALSE	FALSE	FALSE	TRUE	GM3(d34:1)	GM3
269	1285.77	7.21051	-1	586	527		807	802		745	681		1676	1729		0	556.5	804.5	713	1702.5	TRUE	TRUE	TRUE	TRUE	GA1(d18:1/16:0)	GA1
929	1395.87	8.74717	-1	214	249		225	241		306	252		250	212		0	231.5	233	279	231	TRUE	TRUE	TRUE	TRUE	GA1(d18:1/24:1)	GA1
2382	1287.78	7.35858	-1	65	68		63	69		62	62		133	128		0	66.5	66	62	130.5	FALSE	FALSE	FALSE	TRUE	GA1(d34:0)	GA1
2798	1369.86	8.76197	-1	67	100		89	110		61	88		113	97		0	83.5	99.5	74.5	105	FALSE	FALSE	FALSE	FALSE	GA1(d18:1/22:0)	GA1
193	1123.71	7.33813	-1	980	709		936	953		1005	885		2726	3174		0	844.5	944.5	945	2950	TRUE	TRUE	TRUE	TRUE	GA2(d18:1/16:0)	GA2
531	1233.82	9.00309	-1	401	294		264	253		373	403		576	624		0	347.5	258.5	388	600	TRUE	TRUE	TRUE	TRUE	GA2(d18:1/24:1)	GA2
672	1235.84	9.72237	-1	233	196		389	275		279	243		382	459		0	214.5	332	261	420.5	TRUE	TRUE	TRUE	TRUE	GA2(d18:1/24:0)	GA2
299	920.637	7.5336	-1	407	330		490	532		492	490		1549	1389		76	368.5	511	491	1469	TRUE	TRUE	TRUE	TRUE	G2Cer(d18:1/16:0)	G2Cer
684	1030.74	9.33403	-1	309	266		372	416		381	388		393	446		0	287.5	394	384.5	419.5	TRUE	TRUE	TRUE	TRUE	G2Cer(d18:1/24:1)	G2Cer
823	1032.76	10.1194	-1	182	156		319	358		204	234		265	329		0	169	338.5	219	297	TRUE	TRUE	TRUE	TRUE	G2Cer(d18:1/24:0)	G2Cer
1511	1004.73	9.34714	-1	79	106		145	158		130	101		177	183		0	92.5	151.5	115.5	180	FALSE	TRUE	TRUE	TRUE	G2Cer(d18:1/22:0)	G2Cer
71	870.704	10.5766	-1	7465	6314		14877	14120		8844	9591		1412	1459		0	6889.5	14498.5	9217.5	1435.5	TRUE	TRUE	TRUE	TRUE	G1Cer(d18:1/24:0)	G1Cer
76	758.579	7.74579	-1	10239	9317		13065	13800		13546	14148		7976	6028		0	9778	13432.5	13847	7002	TRUE	TRUE	TRUE	TRUE	G1Cer(d18:1/16:0)	G1Cer
89	868.689	9.74548	-1	9673	8682		11662	12628		12773	12230		1759	1762		0	9177.5	12145	12501.5	1760.5	TRUE	TRUE	TRUE	TRUE	G1Cer(d18:1/24:1)	G1Cer
128	842.672	9.74548	-1	2943	2733		7335	6801		3941	3550		985	857		0	2838	7068	3745.5	921	TRUE	TRUE	TRUE	TRUE	G1Cer(d18:1/22:0)	G1Cer
293	814.642	8.99712	-1	889	794		1606	1545		1120	1153		273	270		0	841.5	1575.5	1136.5	271.5	TRUE	TRUE	TRUE	TRUE	G1Cer(d18:1/20:0)	G1Cer
345	786.611	8.31829	-1	712	711		1205	1232		852	798		292	259		36	711.5	1218.5	825	275.5	TRUE	TRUE	TRUE	TRUE	G1Cer(d18:1/18:0)	G1Cer
360	760.593	7.94455	-1	979	835		897	807		1004	1157		419	611		0	907	852	1080.5	515	TRUE	TRUE	TRUE	TRUE	G1Cer(d18:0/16:0)	G1Cer
416	856.688	10.1592	-1	407	378		926	826		585	540		196	178		0	392.5	876	562.5	187	TRUE	TRUE	TRUE	TRUE	G1Cer(d18:1/23:0)	G1Cer
606	870.701	10.0424	-1	476	457		330	306		527	436		60	59		0	466.5	318	481.5	59.5	TRUE	TRUE	TRUE	FALSE	G1Cer(d18:0/24:1)	G1Cer
848	896.715	10.5545	-1	242	208		297	375		290	343		111	118		16	225	336	316.5	114.5	TRUE	TRUE	TRUE	TRUE	G1Cer(d18:1/26:1), G1Cer(d20:1/24:1)	G1Cer
927	898.735	11.4265	-1	150	163		286	307		147	162		73	66		21	156.5	296.5	154.5	69.5	TRUE	TRUE	TRUE	FALSE	G1Cer(d20:1/24:0), G1Cer(d18:1/26:0)	G1Cer
1003	730.547	7.27428	-1	167	174		233	203		213	195		239	277		0	170.5	218	204	258	TRUE	TRUE	TRUE	TRUE	G1Cer(d18:1/14:0), G1Cer(d16:1/16:0)	G1Cer
1194	884.719	11.0026	-1	136	120		200	230		128	143		59	65		0	128	215	135.5	62	TRUE	TRUE	TRUE	FALSE	G1Cer(d18:1/25:0), G1Cer(d19:1/24:0)	G1Cer
1986	882.699	10.1458	-1	141	94		196	198		146	147		82	89		0	117.5	197	146.5	85.5	FALSE	TRUE	TRUE	FALSE	G1Cer(d19:1/24:1), G1Cer(d18:1/25:1)	G1Cer
5	596.526	8.35492	-1	17400	13818		49967	68411		33268	33643		117594	135485		22	15609	59189	33455.5	126540	TRUE	TRUE	TRUE	TRUE	Cer(d18:1/16:0)	Cer
50	706.636	10.7422	-1	8862	8233		16091	20604		14253	13228		4630	4860		0	8547.5	18347.5	13740.5	4745	TRUE	TRUE	TRUE	TRUE	Cer(d18:1/24:1)	Cer
58	708.651	11.6482	-1	6143	5490		18251	15846		8264	8286		2340	2647		21	5816.5	17048.5	8275	2493.5	TRUE	TRUE	TRUE	TRUE	Cer(d18:1/24:0)	Cer
82	598.541	8.60351	-1	745	627		1932	2582		1417	1278		9465	13499		21	686	2257	1347.5	11482	TRUE	TRUE	TRUE	TRUE	Cer(d18:0/16:0)	Cer
133	680.62	10.7422	-1	1820	1702		6329	6643		2828	2896		1887	2136		11	1761	6486	2862	2011.5	TRUE	TRUE	TRUE	TRUE	Cer(d18:1/22:0)	Cer
165	624.557	9.06083	-1	959	989		3852	4650		1993	1905		2490	3063		16	974	4251	1949	2776.5	TRUE	TRUE	TRUE	TRUE	Cer(d18:1/18:0)	Cer
200	582.508	8.05287	-1	161	131		389	536		339	312		2972	3051		0	146	462.5	325.5	3011.5	TRUE	TRUE	TRUE	TRUE	Cer(d17:1/16:0)	Cer
216	568.494	7.7631	-1	517	421		887	901		739	655		2544	2552		22	469	894	697	2548	TRUE	TRUE	TRUE	TRUE	Cer(d18:1/14:0), Cer(d16:1/16:0)	Cer
228	622.539	8.5183	-1	79	76		220	378		174	146		1792	2398		16	77.5	299	160	2095	FALSE	TRUE	TRUE	TRUE	Cer(d18:1/18:1)	Cer
257	652.588	9.87315	-1	609	588		1709	1936		1028	1010		740	665		29	598.5	1822.5	1019	702.5	TRUE	TRUE	TRUE	TRUE	Cer(d18:1/20:0)	Cer
302	704.619	10.105	-1	392	448		974	1519		664	759		624	631		0	420	1246.5	711.5	627.5	TRUE	TRUE	TRUE	TRUE	Cer(d18:1/24:2), Cer(d18:2/24:1)	Cer
306	594.511	7.90111	-1	520	246		649	751		467	446		1575	1502		823	383	700	456.5	1538.5	FALSE	FALSE	FALSE	TRUE	Cer(d18:2/16:0)	Cer
349	610.541	8.69821	-1	190	144		678	847		331	376		1120	1221		0	167	762.5	353.5	1170.5	TRUE	TRUE	TRUE	TRUE	Cer(d18:1/17:0)	Cer
406	694.635	11.1948	-1	441	296		865	974		518	491		444	623		21	368.5	919.5	504.5	533.5	TRUE	TRUE	TRUE	TRUE	Cer(d18:1/23:0)	Cer
558	678.603	9.92235	-1	186	152		393	592		321	268		416	468		24	169	492.5	294.5	442	TRUE	TRUE	TRUE	TRUE	Cer(d18:1/22:1), Cer(d16:1/24:1)	Cer
625	692.619	10.3243	-1	140	133		368	486		246	300		407	509		0	136.5	427	273	458	TRUE	TRUE	TRUE	TRUE	Cer(d18:1/23:1), Cer(d17:1/24:1)	Cer
775	734.665	11.6364	-1	243	212		385	364		283	248		138	156		0	227.5	374.5	265.5	147	TRUE	TRUE	TRUE	TRUE	Cer(d18:1/26:1)	Cer
917	720.652	11.1828	-1	87	83		167	310		204	134		95	135		0	85	238.5	169	115	FALSE	TRUE	TRUE	FALSE	Cer(d18:1/25:1)	Cer
1000	736.682	12.5664	-1	118	121		275	278		168	164		96	111		23	119.5	276.5	166	103.5	TRUE	TRUE	TRUE	FALSE	Cer(d18:1/26:0), Cer(d20:1/24:0)	Cer
1203	666.607	10.3248	-1	57	69		207	216		116	87		194	228		0	63	211.5	101.5	211	FALSE	TRUE	FALSE	TRUE	Cer(d18:1/21:0)	Cer
2066	722.665	12.0955	-1	120	142		250	242		158	129		78	97		16	131	246	143.5	87.5	TRUE	TRUE	TRUE	FALSE	Cer(d18:1/25:0)	Cer
2607	724.643	10.2525	-1	52	40		85	119		60	50		90	74		21	46	102	55	82	FALSE	FALSE	FALSE	FALSE	Cer[phyto](t18:0/24:1)	Cer[phyto]
948	659.513	7.60354	-1	99	93		156	169		126	171		299	261		0	96	162.5	148.5	280	FALSE	TRUE	TRUE	TRUE	CerPE(d34:1)	CerPE
1335	769.622	9.53501	-1	91	127		194	205		161	191		64	58		11	109	199.5	176	61	FALSE	TRUE	TRUE	FALSE	CerPE(d18:1/24:1)	CerPE
1796	771.637	10.3412	-1	81	80		134	159		117	120		21	21		0	80.5	146.5	118.5	21	FALSE	TRUE	TRUE	FALSE	CerPE(d18:1/24:0)	CerPE
3	761.583	7.5203	-1	70504	70284		91924	107481		93263	96014		171259	169167		21	70394	99702.5	94638.5	170213	TRUE	TRUE	TRUE	TRUE	SM(d18:1/16:0)	SM
30	871.693	9.37519	-1	26670	24133		29336	35322		32898	34154		6843	7033		0	25401.5	32329	33526	6938	TRUE	TRUE	TRUE	TRUE	SM(d18:1/24:1)	SM
103	733.55	7.089	-1	2728	2268		3427	3657		2784	2928		8197	9642		0	2498	3542	2856	8919.5	TRUE	TRUE	TRUE	TRUE	SM(d18:1/14:0), SM(d16:1/16:0)	SM
110	763.595	7.7131	-1	2078	1710		1933	1938		1922	2180		6012	8506		0	1894	1935.5	2051	7259	TRUE	TRUE	TRUE	TRUE	SM(d18:0/16:0)	SM
115	747.568	7.29263	-1	1204	1148		2073	2159		1626	1543		8319	8532		95	1176	2116	1584.5	8425.5	TRUE	TRUE	TRUE	TRUE	SM(d17:1/16:0)	SM
120	873.707	10.1653	-1	3468	3413		7827	6965		3862	4162		1650	2026		0	3440.5	7396	4012	1838	TRUE	TRUE	TRUE	TRUE	SM(d18:1/24:0)	SM
130	789.613	8.03792	-2	2761	2514		6359	7014		3752	3551		1033	1362		37	2637.5	6686.5	3651.5	1197.5	TRUE	TRUE	TRUE	TRUE	SM(d18:1/18:0)	SM
162	845.675	9.37708	-1	1901	1764		4571	4940		2467	2405		2169	2719		0	1832.5	4755.5	2436	2444	TRUE	TRUE	TRUE	TRUE	SM(d18:1/22:0)	SM
222	817.642	8.66919	-2	1097	1220		1950	2516		1448	1416		707	812		0	1158.5	2233	1432	759.5	TRUE	TRUE	TRUE	TRUE	SM(d18:1/20:0)	SM
470	843.659	8.69967	-2	483	486		620	737		643	571		467	544		0	484.5	678.5	607	505.5	TRUE	TRUE	TRUE	TRUE	SM(d18:1/22:1)	SM
475	859.69	9.76283	-1	337	316		663	730		422	366		493	574		0	326.5	696.5	394	533.5	TRUE	TRUE	TRUE	TRUE	SM(d18:1/23:0)	SM
480	857.674	9.03416	-1	472	462		610	758		714	627		524	518		0	467	684	670.5	521	TRUE	TRUE	TRUE	TRUE	SM(d18:1/23:1), SM(d20:1/21:1)	SM
1258	885.705	9.7499	-1	148	128		191	287		216	222		99	86		0	138	239	219	92.5	TRUE	TRUE	TRUE	FALSE	SM(d18:1/25:1)	SM
498	777.575	7.5228	-1	615	667		610	651		724	689		1460	801		23	641	630.5	706.5	1130.5	TRUE	TRUE	TRUE	TRUE	SM[NAcylOH](d18:1/16:0)	SM[NAcylOH]
247	465.303	6.00459	-1	1156	988		1757	1966		1442	1409		1925	2053		466	1072	1861.5	1425.5	1989	TRUE	TRUE	TRUE	TRUE	Sulfate Choresterol	Others
877	607.42	6.67488	-1	229	146		329	254		186	190		179	177		0	187.5	291.5	188	178	TRUE	TRUE	TRUE	TRUE	G1 Choresterol	Others

## Sheet: Positive Ion mode
		category	nominal	Ctrl	Ctrl		SCD2ko	SCD2ko		FADS2ko	FADS2ko		ACC1ko	ACC1ko		blank	blank cut off	0.8	Minimum number of detected lipid	2	Detection Limit	100					Cont rol			SCD2 ko			FADS 2ko			ACC1 ko			b
		sample	nominal	1_Ctrl_1	5_Ctrl_2		2_SCD2ko_1	6_SCD2ko_2		3_FADS2ko_1	7_FADS2ko_2		4_ACC1ko_1	8_ACC1ko_2		blank	Average				Reliability
index	m/z	rt	z	201111_1_Ctrl_1_Th1_kanno_pos_01	201111_5_Ctrl_2_Th1_kanno_pos_01		201111_2_SCD2ko_1_Th1_kanno_pos_01	201111_6_SCD2ko_2_Th1_kanno_pos_01		201111_3_FADS2ko_1_Th1_kanno_pos_01	201111_7_FADS2ko_2_Th1_kanno_pos_01		201111_4_ACC1ko_1_Th1_kanno_pos_01	201111_8_ACC1ko_2_Th1_kanno_pos_01		201111_blank__pos_01	Ctrl	SCD2ko	FADS2ko	ACC1ko	Ctrl	SCD2ko	FADS2ko	ACC1ko	Results	Class
98	614.571	10.6364	1	15943	12494		44023	25241		20255	15199		1202	1311		170	14218.5	34632	17727	1256.5	TRUE	TRUE	TRUE	TRUE	DG(16:0/18:0)	DG
99	612.555	9.92235	1	45487	38484		38002	31839		41398	43061		5297	7413		275	41985.5	34920.5	42229.5	6355	TRUE	TRUE	TRUE	TRUE	DG(16:0/18:1)	DG
116	586.54	9.79825	1	22392	19132		34818	28008		27180	23366		3028	4041		311	20762	31413	25273	3534.5	TRUE	TRUE	TRUE	TRUE	DG(16:0/16:0)	DG
163	640.586	10.7961	1	17153	14406		21013	16733		17515	18747		1331	1719		123	15779.5	18873	18131	1525	TRUE	TRUE	TRUE	TRUE	DG(18:0/18:1), DG(16:0/20:1)	DG
183	638.57	10.056	1	17333	16170		12869	10429		15500	16752		2391	3702		175	16751.5	11649	16126	3046.5	TRUE	TRUE	TRUE	TRUE	DG(18:1/18:1)	DG
197	584.523	9.13879	1	15427	14314		10594	11004		12621	15268		3464	4998		359	14870.5	10799	13944.5	4231	TRUE	TRUE	TRUE	TRUE	DG(14:0/18:1), DG(16:0/16:1)	DG
339	610.537	9.28817	1	5233	4008		3258	3054		4380	5564		1901	2929		72	4620.5	3156	4972	2415	TRUE	TRUE	TRUE	TRUE	DG(16:1/18:1), DG(16:0/18:2)	DG
380	666.6	10.9419	1	4518	3130		3157	3141		3135	4912		287	400		45	3824	3149	4023.5	343.5	TRUE	TRUE	TRUE	TRUE	DG(18:1/20:1)	DG
389	610.538	9.48323	1	2560	2646		2487	2436		2815	2303		3211	3374		4808	2603	2461.5	2559	3292.5	FALSE	FALSE	FALSE	FALSE	DG(16:0/18:2), DG(16:1/18:1)	DG
606	530.475	8.31801	1	2189	3154		2464	2166		1486	2087		552	751		260	2671.5	2315	1786.5	651.5	TRUE	TRUE	TRUE	TRUE	DG(14:0/14:0)	DG
747	658.537	9.23452	1	783	725		1252	1719		1166	1076		424	441		27	754	1485.5	1121	432.5	TRUE	TRUE	TRUE	TRUE	DG(16:0/22:6)	DG
794	686.57	10.0609	1	673	602		1473	1577		1095	1216		695	601		33	637.5	1525	1155.5	648	TRUE	TRUE	TRUE	TRUE	DG(18:0/22:6)	DG
810	660.554	9.46705	1	789	693		1116	1263		1078	1050		1498	1538		30	741	1189.5	1064	1518	TRUE	TRUE	TRUE	TRUE	DG(16:0/22:5), DG(18:1/20:4)	DG
869	662.569	10.1783	1	892	798		1387	1256		1083	1204		1141	1186		24	845	1321.5	1143.5	1163.5	TRUE	TRUE	TRUE	TRUE	DG(18:0/20:4)	DG
888	582.506	8.58552	1	947	1356		565	519		880	1078		636	909		144	1151.5	542	979	772.5	TRUE	TRUE	TRUE	TRUE	DG(14:1/18:1), DG(16:1/16:1)	DG
923	696.647	12.5977	1	1182	1174		1273	1185		1175	1664		99	158		38	1178	1229	1419.5	128.5	TRUE	TRUE	TRUE	FALSE	DG(16:0/24:1)	DG
972	664.582	10.406	1	852	844		1181	975		828	967		257	297		21	848	1078	897.5	277	TRUE	TRUE	TRUE	TRUE	DG(18:0/20:3), DG(18:1/20:2)	DG
973	694.632	11.8125	1	910	890		704	738		973	1179		81	80		21	900	721	1076	80.5	TRUE	TRUE	TRUE	FALSE	DG(18:1/22:1), DG(20:1/20:1)	DG
1046	688.587	10.2753	1	568	500		1040	880		764	786		615	542		27	534	960	775	578.5	TRUE	TRUE	TRUE	TRUE	DG(18:0/22:5)	DG
1135	724.681	13.5002	1	842	691		807	805		838	926		96	155		21	766.5	806	882	125.5	TRUE	TRUE	TRUE	FALSE	DG(18:1/24:0), DG(16:0/26:1)	DG
1162	698.66	13.4461	1	779	591		1110	820		860	893		96	114		90	685	965	876.5	105	TRUE	TRUE	TRUE	FALSE	DG(16:0/24:0)	DG
1208	780.739	15.6557	1	749	1298		840	564		624	831		312	220		218	1023.5	702	727.5	266	TRUE	TRUE	TRUE	FALSE	DG(14:0/32:1)	DG
1440	684.55	9.33026	3	530	452		452	511		529	606		704	642		46	491	481.5	567.5	673	TRUE	TRUE	TRUE	TRUE	DG(18:1/22:6)	DG
1516	634.536	9.31132	1	362	337		593	469		551	492		537	574		21	349.5	531	521.5	555.5	TRUE	TRUE	TRUE	TRUE	DG(16:0/20:4)	DG
1540	726.696	14.3352	1	391	300		578	404		472	493		85	89		42	345.5	491	482.5	87	TRUE	TRUE	TRUE	FALSE	DG(16:0/26:0), DG(18:0/24:0)	DG
1564	686.57	9.59592	1	418	344		401	443		444	518		466	564		36	381	422	481	515	TRUE	TRUE	TRUE	TRUE	DG(18:1/22:5)	DG
1679	662.572	9.81115	1	388	490		608	614		510	632		412	487		11	439	611	571	449.5	TRUE	TRUE	TRUE	TRUE	DG(18:1/20:3), DG(16:0/22:4)	DG
2851	750.701	13.6411	1	303	256		270	215		257	512		82	84		28	279.5	242.5	384.5	83	TRUE	TRUE	TRUE	FALSE	DG(18:1/26:1)	DG
133	600.591	11.4589	1	13892	14924		29017	13566		12859	13510		630	857		45	14408	21291.5	13184.5	743.5	TRUE	TRUE	TRUE	TRUE	DG[e](18:0e/16:0)	DG[e]
198	600.59	11.6707	1	7334	8464		14964	15160		6174	11290		686	1162		31	7899	15062	8732	924	TRUE	TRUE	TRUE	TRUE	DG[e](18:0e/16:0)	DG[e]
205	572.558	10.5302	1	11323	13636		14364	7260		10542	10132		719	877		97	12479.5	10812	10337	798	TRUE	TRUE	TRUE	TRUE	DG[e](16:0e/16:0), DG[e](18:0e/14:0)	DG[e]
210	598.573	10.6445	1	10696	13890		9243	6291		10277	10790		1384	1554		100	12293	7767	10533.5	1469	TRUE	TRUE	TRUE	TRUE	DG[e](18:1e/16:0)	DG[e]
248	572.558	10.733	1	6078	7860		9157	8208		4597	10297		599	1098		52	6969	8682.5	7447	848.5	TRUE	TRUE	TRUE	TRUE	DG[e](16:0e/16:0), DG[e](18:0e/14:0)	DG[e]
446	628.621	12.404	1	1198	1277		3947	1841		1259	1284		166	213		21	1237.5	2894	1271.5	189.5	TRUE	TRUE	TRUE	TRUE	DG[e](18:0e/18:0), DG[e](16:0e/20:0)	DG[e]
520	544.527	9.66238	1	2696	3171		2495	1523		2069	2293		254	185		161	2933.5	2009	2181	219.5	TRUE	TRUE	TRUE	FALSE	DG[e](16:0e/14:0)	DG[e]
578	674.605	11.0736	1	1040	1256		2690	2100		1699	1408		121	73		21	1148	2395	1553.5	97	TRUE	TRUE	TRUE	FALSE	DG[e](18:0e/22:5)	DG[e]
595	672.59	10.9562	1	1104	979		2567	2432		1224	1495		165	159		27	1041.5	2499.5	1359.5	162	TRUE	TRUE	TRUE	TRUE	DG[e](18:1e/22:5)	DG[e]
602	544.527	9.84714	1	1794	2153		1593	1772		1205	2522		180	356		69	1973.5	1682.5	1863.5	268	TRUE	TRUE	TRUE	TRUE	DG[e](16:0e/14:0)	DG[e]
694	628.621	12.6366	1	747	743		2271	1943		833	1178		97	227		34	745	2107	1005.5	162	TRUE	TRUE	TRUE	FALSE	DG[e](18:0e/18:0), DG[e](16:0e/20:0)	DG[e]
934	654.638	12.4845	1	1143	1261		1179	726		907	875		77	57		23	1202	952.5	891	67	TRUE	TRUE	TRUE	FALSE	DG[e](18:0e/20:1), DG[e](16:0e/22:1)	DG[e]
1019	656.653	13.3438	1	397	530		1091	492		401	438		35	68		79	463.5	791.5	419.5	51.5	TRUE	TRUE	TRUE	FALSE	DG[e](18:0e/20:0), DG[e](16:0e/22:0)	DG[e]
1362	672.588	10.2602	1	526	371		464	590		694	568		242	165		11	448.5	527	631	203.5	TRUE	TRUE	TRUE	TRUE	DG[e](18:1e/22:5)	DG[e]
1585	596.558	10.0926	1	500	565		445	250		425	548		98	285		23	532.5	347.5	486.5	191.5	TRUE	TRUE	TRUE	FALSE	DG[e](18:1e/16:1), DG[e](16:0e/18:2)	DG[e]
1680	682.667	13.3655	1	484	489		442	331		388	419		281	111		32	486.5	386.5	403.5	196	TRUE	TRUE	TRUE	TRUE	DG[e](18:0e/22:1), DG[e](16:0e/24:1)	DG[e]
55	878.815	16.2709	1	61705	70934		77973	39025		52721	66532		4780	4349		1277	66319.5	58499	59626.5	4564.5	TRUE	TRUE	TRUE	TRUE	TG(16:0/18:0/18:1), TG(16:0/16:0/20:1)	TG
60	876.8	15.966	1	53922	74086		47188	28656		38288	56433		9882	10253		1578	64004	37922	47360.5	10067.5	TRUE	TRUE	TRUE	TRUE	TG(16:0/18:1/18:1)	TG
64	850.785	15.9151	1	57591	70302		65205	34600		44910	66228		10503	10014		2082	63946.5	49902.5	55569	10258.5	TRUE	TRUE	TRUE	TRUE	TG(16:0/16:0/18:1), TG(14:0/18:0/18:1)	TG
79	904.832	16.3002	1	46218	57661		42574	26226		34415	51877		3028	2599		678	51939.5	34400	43146	2813.5	TRUE	TRUE	TRUE	TRUE	TG(16:0/18:1/20:1), TG(18:0/18:1/18:1)	TG
126	906.846	16.5691	1	26142	24192		31046	14394		22301	26544		1533	1452		906	25167	22720	24422.5	1492.5	TRUE	TRUE	TRUE	TRUE	TG(54:1)	TG
134	902.816	16.0109	1	18973	28071		15147	9291		11855	17022		3794	4243		788	23522	12219	14438.5	4018.5	TRUE	TRUE	TRUE	TRUE	TG(18:1/18:1/18:1)	TG
152	822.753	15.4987	1	18661	22510		16531	11340		14475	19442		5373	5587		2076	20585.5	13935.5	16958.5	5480	TRUE	TRUE	TRUE	TRUE	TG(14:0/16:0/18:1), TG(16:0/16:0/16:1)	TG
166	848.768	15.5757	1	15610	20444		12082	8125		10459	15066		6309	6446		767	18027	10103.5	12762.5	6377.5	TRUE	TRUE	TRUE	TRUE	TG(16:0/16:1/18:1), TG(14:0/18:1/18:1)	TG
167	824.767	15.8695	1	20333	19116		16550	7051		16950	20065		4343	4576		1893	19724.5	11800.5	18507.5	4459.5	TRUE	TRUE	TRUE	TRUE	TG(14:0/16:0/18:0), TG(16:0/16:0/16:0)	TG
172	852.799	16.2308	1	19924	14324		6729	3233		14883	14137		2584	2902		1194	17124	4981	14510	2743	TRUE	TRUE	TRUE	TRUE	TG(16:0/16:0/18:0), TG(14:0/18:0/18:0)	TG
180	932.863	16.5849	1	16759	18181		14204	9138		15289	17911		649	654		370	17470	11671	16600	651.5	TRUE	TRUE	TRUE	TRUE	TG(56:2)	TG
221	930.846	16.33	1	10908	12710		8189	5466		8121	10340		593	617		125	11809	6827.5	9230.5	605	TRUE	TRUE	TRUE	TRUE	TG(18:1/18:1/20:1), TG(18:0/18:1/20:2)	TG
253	796.736	15.4347	1	8713	9854		9406	5250		7046	9122		2815	2552		1714	9283.5	7328	8084	2683.5	TRUE	TRUE	TRUE	TRUE	TG(46:0)	TG
273	960.891	16.8286	1	7824	8017		5528	3330		6613	8222		514	337		163	7920.5	4429	7417.5	425.5	TRUE	TRUE	TRUE	TRUE	TG(58:2)	TG
278	880.83	16.5477	1	8035	4794		1721	1163		5143	4396		1305	1280		822	6414.5	1442	4769.5	1292.5	TRUE	TRUE	TRUE	TRUE	TG(16:0/18:0/18:0)	TG
280	926.814	16.033	1	3882	3819		7993	5037		4392	5376		1656	1129		150	3850.5	6515	4884	1392.5	TRUE	TRUE	TRUE	TRUE	TG(56:5)	TG
287	874.783	15.663	1	5784	7744		5777	3990		4675	6088		3630	3996		880	6764	4883.5	5381.5	3813	TRUE	TRUE	TRUE	TRUE	TG(16:0/18:1/18:2), TG(16:1/18:1/18:1)	TG
326	934.877	16.8335	1	6042	5556		4679	1976		5700	5937		739	655		598	5799	3327.5	5818.5	697	TRUE	TRUE	TRUE	FALSE	TG(56:1)	TG
371	864.799	16.0941	1	3524	4047		5007	2982		3331	4184		1250	1178		598	3785.5	3994.5	3757.5	1214	TRUE	TRUE	TRUE	TRUE	TG(51:1)	TG
378	898.783	15.6389	1	2703	2786		4926	3505		2914	3692		2272	1831		221	2744.5	4215.5	3303	2051.5	TRUE	TRUE	TRUE	TRUE	TG(54:5)	TG
392	958.876	16.6145	1	3932	4779		3415	2276		3549	4513		221	199		88	4355.5	2845.5	4031	210	TRUE	TRUE	TRUE	TRUE	TG(58:3)	TG
411	794.72	14.9962	1	3744	4514		3241	2462		2858	3889		2210	2108		1279	4129	2851.5	3373.5	2159	TRUE	TRUE	TRUE	TRUE	TG(46:1)	TG
434	890.814	16.1399	1	3185	4117		3668	2373		2558	3470		664	823		249	3651	3020.5	3014	743.5	TRUE	TRUE	TRUE	TRUE	TG(53:2)	TG
442	988.924	17.0713	1	3938	3684		2817	1204		3467	3968		288	344		182	3811	2010.5	3717.5	316	TRUE	TRUE	TRUE	TRUE	TG(60:2)	TG
447	952.83	16.067	1	2335	2288		3946	2683		2865	3342		804	645		55	2311.5	3314.5	3103.5	724.5	TRUE	TRUE	TRUE	TRUE	TG(58:6)	TG
450	962.908	17.0553	1	3918	2910		2254	972		2843	3170		623	524		490	3414	1613	3006.5	573.5	TRUE	TRUE	TRUE	FALSE	TG(58:1)	TG
453	924.798	15.939	1	1458	1394		3858	2402		1717	1922		345	255		106	1426	3130	1819.5	300	TRUE	TRUE	TRUE	TRUE	TG(16:0/18:0/22:6)	TG
454	892.83	16.416	1	2597	2975		3855	2096		2348	3116		541	518		354	2786	2975.5	2732	529.5	TRUE	TRUE	TRUE	TRUE	TG(53:1)	TG
463	900.799	15.781	1	2791	3779		3368	2373		2449	3266		1936	1807		502	3285	2870.5	2857.5	1871.5	TRUE	TRUE	TRUE	TRUE	TG(16:0/18:1/20:3), TG(18:1/18:1/18:2)	TG
475	954.843	16.3597	1	1710	1545		3670	2582		1767	1978		247	158		58	1627.5	3126	1872.5	202.5	TRUE	TRUE	TRUE	TRUE	TG(18:0/18:0/22:5)	TG
497	924.798	15.6901	1	2460	2583		3409	2681		2690	3162		2578	2153		54	2521.5	3045	2926	2365.5	TRUE	TRUE	TRUE	TRUE	TG(16:0/18:1/22:5), TG(18:1/18:1/20:4)	TG
499	820.737	15.1189	1	2515	3394		2538	2091		1947	2834		2120	2442		803	2954.5	2314.5	2390.5	2281	TRUE	TRUE	TRUE	TRUE	TG(48:2)	TG
501	836.768	15.7217	1	3216	3289		3316	2327		2749	3356		2141	2292		1420	3252.5	2821.5	3052.5	2216.5	TRUE	TRUE	TRUE	TRUE	TG(49:1)	TG
518	928.83	16.1556	1	2937	3179		3631	2546		2588	3125		637	633		128	3058	3088.5	2856.5	635	TRUE	TRUE	TRUE	TRUE	TG(56:4)	TG
526	986.909	16.8475	1	2763	3080		1821	1275		2356	2741		165	159		95	2921.5	1548	2548.5	162	TRUE	TRUE	TRUE	TRUE	TG(60:3)	TG
572	950.815	15.9731	1	1590	1567		2704	1849		2011	2200		565	450		56	1578.5	2276.5	2105.5	507.5	TRUE	TRUE	TRUE	TRUE	TG(18:0/18:1/22:6)	TG
574	862.782	15.7783	1	2255	2696		2365	1665		1886	2592		1472	1543		577	2475.5	2015	2239	1507.5	TRUE	TRUE	TRUE	TRUE	TG(51:2)	TG
617	918.846	16.4384	1	2108	2088		2383	1623		1814	2310		221	340		204	2098	2003	2062	280.5	TRUE	TRUE	TRUE	FALSE	TG(55:2)	TG
623	810.752	15.6596	1	2354	2192		2256	1864		2184	2376		1962	1773		1568	2273	2060	2280	1867.5	TRUE	FALSE	TRUE	FALSE	TG(47:0)	TG
627	922.782	15.5678	1	1460	1621		2324	1686		1583	2219		1245	809		38	1540.5	2005	1901	1027	TRUE	TRUE	TRUE	TRUE	TG(16:0/18:1/22:6)	TG
668	768.705	14.8978	1	2080	2460		2045	1159		1813	2107		804	467		724	2270	1602	1960	635.5	TRUE	TRUE	TRUE	FALSE	TG(44:0)	TG
692	838.782	16.0501	1	1962	1872		1726	1341		1680	1946		1163	1267		1019	1917	1533.5	1813	1215	TRUE	TRUE	TRUE	FALSE	TG(49:0)	TG
701	808.737	15.2904	1	1751	1913		1702	1849		1823	1261		1528	1556		1314	1832	1775.5	1542	1542	TRUE	TRUE	FALSE	FALSE	TG(47:1)	TG
706	896.767	15.5291	1	1124	1190		1903	1631		1148	1248		671	417		45	1157	1767	1198	544	TRUE	TRUE	TRUE	TRUE	TG(16:0/16:0/22:6), TG(14:0/18:0/22:6)	TG
765	956.859	16.4432	1	1192	1307		1647	1104		1289	1374		201	146		37	1249.5	1375.5	1331.5	173.5	TRUE	TRUE	TRUE	TRUE	TG(58:4)	TG
777	908.862	16.8111	1	1608	1152		890	787		1350	1210		858	771		653	1380	838.5	1280	814.5	TRUE	FALSE	TRUE	FALSE	TG(54:0)	TG
826	846.75	15.2306	1	1280	1464		1363	868		1067	1474		1408	1507		383	1372	1115.5	1270.5	1457.5	TRUE	TRUE	TRUE	TRUE	TG(50:3)	TG
842	1014.94	17.0745	1	1457	1460		857	526		1157	1410		120	78		84	1458.5	691.5	1283.5	99	TRUE	TRUE	TRUE	FALSE	TG(62:3)	TG
851	920.859	16.7017	1	1039	1050		1432	1017		1093	1207		525	470		499	1044.5	1224.5	1150	497.5	TRUE	TRUE	TRUE	FALSE	TG(55:1)	TG
875	990.94	17.2588	1	1372	1179		1009	453		1204	1239		376	274		185	1275.5	731	1221.5	325	TRUE	TRUE	TRUE	TRUE	TG(60:1)	TG
877	1016.95	17.2636	1	1369	1150		896	342		1151	1314		128	198		162	1259.5	619	1232.5	163	TRUE	TRUE	TRUE	FALSE	TG(62:2)	TG
880	980.862	16.3748	1	790	740		1246	1161		1208	1365		102	105		54	765	1203.5	1286.5	103.5	TRUE	TRUE	TRUE	TRUE	TG(60:6)	TG
883	916.831	16.1708	1	1106	1361		1044	755		1184	1109		226	203		81	1233.5	899.5	1146.5	214.5	TRUE	TRUE	TRUE	TRUE	TG(55:3)	TG
967	866.817	16.3869	1	1154	1101		788	647		1191	1106		495	493		373	1127.5	717.5	1148.5	494	TRUE	TRUE	TRUE	TRUE	TG(51:0)	TG
1000	888.797	15.8431	1	866	1140		890	642		679	874		554	565		85	1003	766	776.5	559.5	TRUE	TRUE	TRUE	TRUE	TG(53:3)	TG
1002	782.719	15.1868	1	1063	1102		1188	1077		935	1134		1015	1027		982	1082.5	1132.5	1034.5	1021	FALSE	FALSE	FALSE	FALSE	TG(45:0)	TG
1014	936.891	17.0335	1	1101	900		705	801		920	812		688	685		715	1000.5	753	866	686.5	TRUE	FALSE	FALSE	FALSE	TG(56:0)	TG
1042	896.768	15.2499	1	557	588		617	511		635	654		1251	1047		95	572.5	564	644.5	1149	TRUE	TRUE	TRUE	TRUE	TG(54:6)	TG
1054	870.751	15.1535	1	521	629		735	823		665	710		1028	813		95	575	779	687.5	920.5	TRUE	TRUE	TRUE	TRUE	TG(52:5)	TG
1063	950.816	15.7588	1	768	859		1059	884		973	1019		999	656		114	813.5	971.5	996	827.5	TRUE	TRUE	TRUE	TRUE	TG(58:7)	TG
1080	948.798	15.6238	1	684	848		988	793		824	927		863	713		47	766	890.5	875.5	788	TRUE	TRUE	TRUE	TRUE	TG(18:1/18:1/22:6)	TG
1154	946.877	16.7252	1	862	903		889	713		775	879		248	340		198	882.5	801	827	294	TRUE	TRUE	TRUE	TRUE	TG(57:2)	TG
1214	978.847	16.1058	1	498	574		757	591		540	823		174	150		21	536	674	681.5	162	TRUE	TRUE	TRUE	TRUE	TG(60:7)	TG
1243	948.892	16.9467	1	790	733		702	627		686	787		537	492		468	761.5	664.5	736.5	514.5	TRUE	TRUE	TRUE	FALSE	TG(57:1)	TG
1274	984.891	16.6837	1	603	663		752	419		732	764		80	69		21	633	585.5	748	74.5	TRUE	TRUE	TRUE	FALSE	TG(60:4)	TG
1277	806.72	14.9182	1	608	599		552	506		602	830		736	762		598	603.5	529	716	749	FALSE	FALSE	FALSE	FALSE	TG(47:2)	TG
1286	894.847	16.6779	1	752	834		683	519		726	620		392	475		330	793	601	673	433.5	TRUE	TRUE	TRUE	FALSE	TG(53:0)	TG
1294	982.876	16.5346	1	506	574		747	540		626	681		94	73		59	540	643.5	653.5	83.5	TRUE	TRUE	TRUE	FALSE	TG(60:5)	TG
1305	944.861	16.4674	1	659	686		573	421		482	730		126	208		40	672.5	497	606	167	TRUE	TRUE	TRUE	TRUE	TG(57:3)	TG
1309	922.875	16.9098	1	591	712		628	634		697	729		549	506		542	651.5	631	713	527.5	FALSE	FALSE	TRUE	FALSE	TG(55:0)	TG
1369	792.708	14.6028	1	544	689		679	584		537	780		717	603		532	616.5	631.5	658.5	660	FALSE	FALSE	FALSE	FALSE	TG(14:1/16:0/16:1), TG(14:0/16:1/16:1)	TG
1379	976.829	15.9908	1	513	577		681	522		571	617		262	117		40	545	601.5	594	189.5	TRUE	TRUE	TRUE	TRUE	TG(60:8)	TG
1421	950.908	17.122	1	541	532		451	559		433	653		429	461		429	536.5	505	543	445	FALSE	FALSE	FALSE	FALSE	TG(57:0)	TG
1428	964.921	17.2507	1	650	450		456	458		545	507		354	398		375	550	457	526	376	FALSE	FALSE	TRUE	FALSE	TG(58:0)	TG
1550	974.908	16.9719	1	573	571		521	408		464	508		189	224		166	572	464.5	486	206.5	TRUE	TRUE	TRUE	FALSE	TG(59:2)	TG
1630	1008.89	16.6376	1	400	386		520	332		460	518		100	29		37	393	426	489	64.5	TRUE	TRUE	TRUE	FALSE	TG(62:6)	TG
1659	894.749	15.0737	1	366	358		455	363		369	406		502	360		25	362	409	387.5	431	TRUE	TRUE	TRUE	TRUE	TG(14:0/18:1/22:6), TG(16:0/16:1/22:6)	TG
1697	976.925	17.1568	1	481	472		364	330		445	533		269	357		337	476.5	347	489	313	TRUE	FALSE	TRUE	FALSE	TG(59:1)	TG
1711	1018.97	17.4471	1	477	409		272	162		313	351		185	183		130	443	217	332	184	TRUE	FALSE	TRUE	TRUE	TG(62:1)	TG
1739	868.736	15.0076	1	320	262		463	400		337	443		163	123		41	291	431.5	390	143	TRUE	TRUE	TRUE	TRUE	TG(14:0/16:0/22:6)	TG
1750	1012.92	16.9242	1	337	363		342	238		460	364		86	176		22	350	290	412	131	TRUE	TRUE	TRUE	FALSE	TG(62:4)	TG
1831	1042.97	17.2709	1	381	431		228	158		309	383		66	77		43	406	193	346	71.5	TRUE	TRUE	TRUE	FALSE	TG(64:3)	TG
1862	920.768	15.2048	1	231	260		288	334		308	263		475	421		28	245.5	311	285.5	448	TRUE	TRUE	TRUE	TRUE	TG(56:8)	TG
1903	740.674	14.1681	1	338	497		327	282		270	408		398	269		126	417.5	304.5	339	333.5	TRUE	TRUE	TRUE	TRUE	TG(42:0)	TG
2026	884.772	15.4207	1	192	159		363	205		286	224		236	289		78	175.5	284	255	262.5	TRUE	TRUE	TRUE	TRUE	TG(53:5)	TG
2027	940.833	16.206	1	313	270		487	362		363	336		94	93		39	291.5	424.5	349.5	93.5	TRUE	TRUE	TRUE	FALSE	TG(57:5)	TG
2047	1002.94	17.1721	1	260	260		345	184		358	285		138	110		133	260	264.5	321.5	124	TRUE	TRUE	TRUE	FALSE	TG(61:2)	TG
2054	1004.87	16.2859	1	203	193		356	252		273	312		88	31		0	198	304	292.5	59.5	TRUE	TRUE	TRUE	FALSE	TG(20:1/20:1/22:6)	TG
2061	1010.91	16.7638	1	329	322		318	334		354	295		49	167		54	325.5	326	324.5	108	TRUE	TRUE	TRUE	FALSE	TG(62:5)	TG
2092	1044.99	17.451	1	352	304		221	137		346	271		85	79		114	328	179	308.5	82	TRUE	FALSE	TRUE	FALSE	TG(64:2)	TG
2121	972.791	15.3877	1	257	164		266	234		236	211		337	283		121	210.5	250	223.5	310	TRUE	TRUE	TRUE	TRUE	TG(60:10)	TG
2168	972.889	16.7241	1	325	320		277	206		303	317		63	96		48	322.5	241.5	310	79.5	TRUE	TRUE	TRUE	FALSE	TG(59:3)	TG
2257	1036.92	16.8763	1	217	191		304	221		285	294		59	47		34	204	262.5	289.5	53	TRUE	TRUE	TRUE	FALSE	TG(64:6)	TG
2343	1002.86	16.0259	1	115	136		216	288		244	183		109	50		0	125.5	252	213.5	79.5	TRUE	TRUE	TRUE	FALSE	TG(62:9)	TG
2471	978.936	17.3159	1	229	196		232	210		238	264		219	302		198	212.5	221	251	260.5	FALSE	FALSE	FALSE	FALSE	TG(59:0)	TG
2625	1000.93	16.9683	1	242	216		230	159		241	197		49	75		43	229	194.5	219	62	TRUE	TRUE	TRUE	FALSE	TG(61:3)	TG
2639	1004.95	17.3545	1	183	201		149	139		213	241		152	140		136	192	144	227	146	TRUE	FALSE	TRUE	FALSE	TG(61:1)	TG
2688	1034.91	16.8254	1	179	208		235	148		209	207		21	21		0	193.5	191.5	208	21	TRUE	TRUE	TRUE	FALSE	TG(18:0/22:6/24:1)	TG
2789	1073.03	17.6045	1	177	223		124	80		97	182		61	72		75	200	102	139.5	66.5	TRUE	FALSE	FALSE	FALSE	TG(66:2)	TG
2862	944.768	15.1513	1	47	62		145	148		104	116		213	137		21	54.5	146.5	110	175	FALSE	TRUE	TRUE	TRUE	TG(16:0/20:4/22:6)	TG
2878	1071	17.4516	1	187	114		107	103		166	212		54	52		57	150.5	105	189	53	TRUE	TRUE	TRUE	FALSE	TG(66:3)	TG
2957	970.782	15.2182	1	133	120		204	186		171	164		297	211		0	126.5	195	167.5	254	TRUE	TRUE	TRUE	TRUE	TG(16:0/22:5/22:6), TG(18:1/20:4/22:6)	TG
2970	1032.89	16.586	1	142	112		155	112		203	173		27	64		0	127	133.5	188	45.5	TRUE	TRUE	TRUE	FALSE	TG(18:1/22:6/24:1), TG(20:1/22:1/22:6)	TG
3041	1034.92	16.6579	1	184	147		141	155		176	196		54	85		0	165.5	148	186	69.5	TRUE	TRUE	TRUE	FALSE	TG(20:1/22:1/22:5), TG(18:1/22:4/24:2)	TG
3080	1006.96	17.5002	1	100	103		143	134		122	122		193	140		104	101.5	138.5	122	166.5	FALSE	TRUE	FALSE	TRUE	TG(61:0)	TG
3096	1032.99	17.537	1	185	99		89	60		100	192		73	66		100	142	74.5	146	69.5	FALSE	FALSE	FALSE	FALSE	TG(63:1)	TG
3158	1030.97	17.3542	1	183	186		139	120		166	158		73	92		115	184.5	129.5	162	82.5	TRUE	FALSE	TRUE	FALSE	TG(63:2)	TG
3221	1064.95	17.0972	1	180	103		135	83		89	128		24	32		28	141.5	109	108.5	28	TRUE	FALSE	FALSE	FALSE	TG(66:6)	TG
3254	992.955	17.4224	1	215	178		172	155		151	165		151	161		152	196.5	163.5	158	156	FALSE	FALSE	FALSE	FALSE	TG(60:0)	TG
3586	1040.95	17.1312	1	147	152		157	113		173	174		54	48		57	149.5	135	173.5	51	TRUE	TRUE	TRUE	FALSE	TG(64:4)	TG
3715	1047	17.6281	1	151	129		118	69		134	121		78	103		46	140	93.5	127.5	90.5	TRUE	FALSE	TRUE	FALSE	TG(64:1)	TG
3764	790.691	14.0793	1	109	78		74	71		100	84		176	150		147	93.5	72.5	92	163	FALSE	FALSE	FALSE	FALSE	TG(46:3)	TG
3902	1028.96	17.1565	1	114	144		112	72		120	111		38	25		49	129	92	115.5	31.5	TRUE	FALSE	TRUE	FALSE	TG(63:3)	TG
4188	1062.94	16.9162	1	132	64		93	96		103	112		23	23		21	98	94.5	107.5	23	FALSE	FALSE	TRUE	FALSE	TG(66:7)	TG
4732	996.801	15.285	1	82	83		108	65		115	91		104	102		21	82.5	86.5	103	103	FALSE	FALSE	FALSE	TRUE	TG(18:1/22:5/22:6)	TG
124	836.805	16.395	1	21779	31510		23212	12207		14841	21880		1525	1607		367	26644.5	17709.5	18360.5	1566	TRUE	TRUE	TRUE	TRUE	TG[e](16:0e/16:0/18:1), TG[e](18:1e/16:0/16:0)	TG[e]
135	864.835	16.6946	1	17487	23951		27730	12563		14757	17423		984	964		126	20719	20146.5	16090	974	TRUE	TRUE	TRUE	TRUE	TG[e](52:1e)	TG[e]
177	862.819	16.4281	1	12529	19567		10805	7027		9456	13063		1446	1837		186	16048	8916	11259.5	1641.5	TRUE	TRUE	TRUE	TRUE	TG[e](18:1e/16:0/18:1)	TG[e]
229	810.789	16.3702	1	8552	12026		8959	3366		6153	8451		528	434		373	10289	6162.5	7302	481	TRUE	TRUE	TRUE	FALSE	TG[e](48:0e)	TG[e]
240	838.82	16.671	1	8782	10716		7096	2121		6717	7155		454	571		175	9749	4608.5	6936	512.5	TRUE	TRUE	TRUE	TRUE	TG[e](50:0e)	TG[e]
259	912.834	16.4865	1	3409	3497		9367	5869		3511	4868		245	217		49	3453	7618	4189.5	231	TRUE	TRUE	TRUE	TRUE	TG[e](56:5e)	TG[e]
261	808.773	16.0573	1	5779	9295		5299	3187		3911	5969		478	470		298	7537	4243	4940	474	TRUE	TRUE	TRUE	TRUE	TG[e](48:1e)	TG[e]
293	890.851	16.7108	1	5475	7588		5110	3393		4324	5911		331	560		88	6531.5	4251.5	5117.5	445.5	TRUE	TRUE	TRUE	TRUE	TG[e](54:2e)	TG[e]
295	892.866	16.9452	1	4769	6254		7585	3318		4583	5597		211	208		130	5511.5	5451.5	5090	209.5	TRUE	TRUE	TRUE	TRUE	TG[e](54:1e)	TG[e]
342	834.787	16.1061	1	3670	5504		2878	1866		2085	3410		627	731		253	4587	2372	2747.5	679	TRUE	TRUE	TRUE	TRUE	TG[e](50:2e)	TG[e]
345	938.851	16.5108	1	2781	2929		5418	4121		3285	3631		263	253		51	2855	4769.5	3458	258	TRUE	TRUE	TRUE	TRUE	TG[e](18:0e/18:1/22:5)	TG[e]
356	940.868	16.7553	1	1393	1288		5211	2842		1632	1926		140	97		23	1340.5	4026.5	1779	118.5	TRUE	TRUE	TRUE	FALSE	TG[e](58:5e)	TG[e]
373	884.804	16.1736	1	2854	3331		4980	3030		2715	3534		297	319		48	3092.5	4005	3124.5	308	TRUE	TRUE	TRUE	TRUE	TG[e](16:0e/16:0/22:5)	TG[e]
407	936.836	16.4344	1	2420	3114		4582	3269		2620	3218		212	163		41	2767	3925.5	2919	187.5	TRUE	TRUE	TRUE	TRUE	TG[e](18:0e/18:1/22:6)	TG[e]
417	882.788	16.0734	1	2514	2894		4350	2555		2299	3027		218	214		110	2704	3452.5	2663	216	TRUE	TRUE	TRUE	TRUE	TG[e](16:0e/16:0/22:6)	TG[e]
420	782.758	16.0212	1	2601	4275		3594	1669		1931	2805		276	338		292	3438	2631.5	2368	307	TRUE	TRUE	TRUE	FALSE	TG[e](46:0e)	TG[e]
430	908.803	16.1055	1	2806	3660		4176	2769		2383	3498		378	444		75	3233	3472.5	2940.5	411	TRUE	TRUE	TRUE	TRUE	TG[e](16:0e/18:1/22:6)	TG[e]
535	866.85	16.9278	1	2821	2984		1137	396		2454	1906		191	297		90	2902.5	766.5	2180	244	TRUE	TRUE	TRUE	TRUE	TG[e](18:0e/16:0/18:0), TG[e](16:0e/18:0/18:0)	TG[e]
563	918.883	16.9478	1	2070	2767		2047	1565		1850	2260		108	151		47	2418.5	1806	2055	129.5	TRUE	TRUE	TRUE	TRUE	TG[e](56:2e)	TG[e]
637	920.896	17.1602	1	1850	2253		1875	691		1285	1914		109	122		57	2051.5	1283	1599.5	115.5	TRUE	TRUE	TRUE	TRUE	TG[e](56:1e)	TG[e]
708	888.832	16.4799	1	1207	1891		1246	729		964	1376		269	325		72	1549	987.5	1170	297	TRUE	TRUE	TRUE	TRUE	TG[e](54:3e)	TG[e]
790	946.912	17.1642	1	1215	1582		1104	558		1065	1205		146	98		47	1398.5	831	1135	122	TRUE	TRUE	TRUE	FALSE	TG[e](58:2e)	TG[e]
825	966.882	16.7753	1	729	732		1507	1238		1093	1023		82	52		21	730.5	1372.5	1058	67	TRUE	TRUE	TRUE	FALSE	TG[e](18:0e/20:1/22:5)	TG[e]
887	964.866	16.6966	1	625	659		1357	984		785	1076		39	28		21	642	1170.5	930.5	33.5	TRUE	TRUE	TRUE	FALSE	TG[e](18:0e/20:1/22:6)	TG[e]
919	914.85	16.6525	1	862	880		1878	1275		996	1180		159	122		71	871	1576.5	1088	140.5	TRUE	TRUE	TRUE	TRUE	TG[e](56:4e)	TG[e]
938	886.818	16.3754	1	765	893		1253	805		847	876		203	79		35	829	1029	861.5	141	TRUE	TRUE	TRUE	FALSE	TG[e](54:4e)	TG[e]
942	934.82	16.1304	1	802	969		1043	841		850	1249		199	206		56	885.5	942	1049.5	202.5	TRUE	TRUE	TRUE	TRUE	TG[e](58:8e)	TG[e]
1058	860.807	16.2156	1	784	1025		816	562		607	887		291	314		82	904.5	689	747	302.5	TRUE	TRUE	TRUE	TRUE	TG[e](52:3e)	TG[e]
1194	948.924	17.3705	1	808	853		537	214		582	716		78	62		83	830.5	375.5	649	70	TRUE	TRUE	TRUE	FALSE	TG[e](58:1e)	TG[e]
1264	916.864	16.7562	1	593	765		769	558		633	674		81	130		33	679	663.5	653.5	105.5	TRUE	TRUE	TRUE	FALSE	TG[e](56:3e)	TG[e]
1324	968.896	16.9623	1	271	258		719	416		469	383		80	43		21	264.5	567.5	426	61.5	TRUE	TRUE	TRUE	FALSE	TG[e](60:5e)	TG[e]
1409	854.757	15.6539	1	657	602		763	465		421	590		229	218		82	629.5	614	505.5	223.5	TRUE	TRUE	TRUE	TRUE	TG[e](16:0e/14:0/22:6), TG[e](20:6e/16:0/16:0)	TG[e]
1486	974.943	17.3601	1	467	615		387	186		411	480		103	52		33	541	286.5	445.5	77.5	TRUE	TRUE	TRUE	FALSE	TG[e](60:2e)	TG[e]
1658	882.787	15.8484	1	502	478		605	485		422	646		159	203		38	490	545	534	181	TRUE	TRUE	TRUE	TRUE	TG[e](16:1e/16:0/22:5), TG[e](22:6e/16:0/16:0)	TG[e]
1727	944.897	16.9967	1	347	468		375	386		333	376		40	37		21	407.5	380.5	354.5	38.5	TRUE	TRUE	TRUE	FALSE	TG[e](58:3e)	TG[e]
1816	994.917	16.9881	1	373	341		437	376		359	415		102	26		23	357	406.5	387	64	TRUE	TRUE	TRUE	FALSE	TG[e](16:0e/22:5/24:1), TG[e](18:0e/22:1/22:5)	TG[e]
1869	992.899	16.9379	1	273	271		417	238		355	331		71	67		58	272	327.5	343	69	TRUE	TRUE	TRUE	FALSE	TG[e](18:0e/22:1/22:6), TG[e](16:0e/22:6/24:1)	TG[e]
1870	894.879	17.1633	1	341	417		151	66		308	261		67	140		47	379	108.5	284.5	103.5	TRUE	FALSE	TRUE	FALSE	TG[e](54:0e)	TG[e]
2310	1022.95	17.2116	1	166	246		294	201		201	202		22	40		0	206	247.5	201.5	31	TRUE	TRUE	TRUE	FALSE	TG[e](18:0e/22:5/24:1), TG[e](16:0e/22:5/26:1)	TG[e]
2398	936.836	16.2406	1	759	846		962	851		869	1032		274	276		51	802.5	906.5	950.5	275	TRUE	TRUE	TRUE	TRUE	TG[e](18:1e/18:1/22:5), TG[e](16:0e/18:1/24:6)	TG[e]
2411	1020.92	17.1451	1	150	190		272	149		188	203		43	50		23	170	210.5	195.5	46.5	TRUE	TRUE	TRUE	FALSE	TG[e](18:0e/22:6/24:1)	TG[e]
2415	972.93	17.1935	1	224	272		171	110		147	218		29	57		26	248	140.5	182.5	43	TRUE	TRUE	TRUE	FALSE	TG[e](60:3e)	TG[e]
2517	976.955	17.5568	1	203	233		130	53		189	257		48	47		52	218	91.5	223	47.5	TRUE	FALSE	TRUE	FALSE	TG[e](60:1e)	TG[e]
2594	1002.97	17.5521	1	140	246		143	42		105	106		23	24		25	193	92.5	105.5	23.5	TRUE	FALSE	TRUE	FALSE	TG[e](62:2e)	TG[e]
2670	996.923	17.183	1	115	192		238	108		164	237		34	26		87	153.5	173	200.5	30	TRUE	FALSE	TRUE	FALSE	TG[e](62:5e)	TG[e]
2707	958.821	15.9571	1	89	143		233	228		144	239		85	85		29	116	230.5	191.5	85	FALSE	TRUE	TRUE	FALSE	TG[e](16:0e/22:5/22:5)	TG[e]
127	302.304	5.0022	1	791	479		885	863		1058	916		30161	26348		153	635	874	987	28254.5	TRUE	TRUE	TRUE	TRUE	Sph(d18:0)	Sph
239	300.289	4.88908	1	4509	3691		8398	10650		7270	8522		7848	10886		75	4100	9524	7896	9367	TRUE	TRUE	TRUE	TRUE	Sph(d18:1)	Sph
2376	636.658	12.574	1	220	167		280	247		158	203		120	206		11	193.5	263.5	180.5	163	TRUE	TRUE	TRUE	TRUE	dOxCer(m18:0/24:0)	dOxCer
3614	969.833	12.9568	1	71	87		142	112		80	97		126	156		16	79	127	88.5	141	FALSE	TRUE	FALSE	TRUE	3-O-AcylSM(d34:1/18:0)	3-O-AcylSM
4479	1053.93	15.1067	1	60	119		106	107		74	71		85	123		21	89.5	106.5	72.5	104	FALSE	TRUE	FALSE	FALSE	3-O-AcylSM(d40:1/18:0), 3-O-AcylSM(d42:1/16:0)	3-O-AcylSM
5067	1079.94	15.1213	1	51	75		79	91		63	83		101	106		0	63	85	73	103.5	FALSE	FALSE	FALSE	TRUE	3-O-AcylSM(d42:2/18:0)	3-O-AcylSM
510	400.341	4.84042	1	2740	1818		3244	2710		2977	3105		686	784		282	2279	2977	3041	735	TRUE	TRUE	TRUE	TRUE	Car(16:0)	Car
672	426.356	4.98862	1	2064	1103		1454	888		1606	1647		816	874		83	1583.5	1171	1626.5	845	TRUE	TRUE	TRUE	TRUE	Car(18:1)	Car
704	428.371	5.47059	1	893	832		1910	1379		841	1064		470	439		59	862.5	1644.5	952.5	454.5	TRUE	TRUE	TRUE	TRUE	Car(18:0)	Car
52	668.633	15.891	1	50583	43814		81006	77882		62785	71909		60050	52100		696	47198.5	79444	67347	56075	TRUE	TRUE	TRUE	TRUE	ChE(18:1)	ChE
142	642.616	15.8317	1	11030	9936		24988	20088		14287	17484		12586	11494		306	10483	22538	15885.5	12040	TRUE	TRUE	TRUE	TRUE	ChE(16:0)	ChE
145	670.647	16.2715	1	6654	5693		23745	10119		10052	11188		3905	3430		145	6173.5	16932	10620	3667.5	TRUE	TRUE	TRUE	TRUE	ChE(18:0)	ChE
208	696.663	16.3026	1	8538	5807		13042	12356		13904	13663		1344	1206		105	7172.5	12699	13783.5	1275	TRUE	TRUE	TRUE	TRUE	ChE(20:1)	ChE
231	752.726	16.9422	1	7311	4381		9801	7238		11674	11229		542	430		107	5846	8519.5	11451.5	486	TRUE	TRUE	TRUE	TRUE	ChE(24:1)	ChE
245	640.601	15.3518	1	5396	4870		8758	8651		6410	7846		10365	9408		580	5133	8704.5	7128	9886.5	TRUE	TRUE	TRUE	TRUE	ChE(16:1)	ChE
252	666.616	15.5028	1	5073	4510		8485	8777		5989	6452		9939	9002		229	4791.5	8631	6220.5	9470.5	TRUE	TRUE	TRUE	TRUE	ChE(18:2)	ChE
279	614.584	15.2707	1	3684	2891		8023	6842		5323	5659		1393	1290		107	3287.5	7432.5	5491	1341.5	TRUE	TRUE	TRUE	TRUE	ChE(14:0)	ChE
319	690.617	15.3363	1	2431	2141		3961	4402		2869	2923		6253	5110		92	2286	4181.5	2896	5681.5	TRUE	TRUE	TRUE	TRUE	ChE(20:4)	ChE
348	724.693	16.6446	1	3031	1971		5347	3908		5046	5103		275	267		76	2501	4627.5	5074.5	271	TRUE	TRUE	TRUE	TRUE	ChE(22:1)	ChE
439	654.616	15.6329	1	2164	1886		3854	4010		2775	3168		3101	2931		187	2025	3932	2971.5	3016	TRUE	TRUE	TRUE	TRUE	ChE(17:1)	ChE
570	780.756	17.2048	1	1730	1219		2005	1293		2718	2407		430	233		124	1474.5	1649	2562.5	331.5	TRUE	TRUE	TRUE	TRUE	ChE(26:1)	ChE
676	694.645	16.016	1	1102	908		2026	1954		1790	2057		774	586		91	1005	1990	1923.5	680	TRUE	TRUE	TRUE	TRUE	ChE(20:2)	ChE
689	698.679	16.6356	1	836	684		1985	1017		1246	1190		270	319		118	760	1501	1218	294.5	TRUE	TRUE	TRUE	TRUE	ChE(20:0)	ChE
696	688.599	14.9198	1	404	421		669	676		473	563		1931	1277		104	412.5	672.5	518	1604	TRUE	TRUE	TRUE	TRUE	ChE(20:5)	ChE
737	714.615	15.2231	1	575	477		1013	1103		1219	806		1765	1279		47	526	1058	1012.5	1522	TRUE	TRUE	TRUE	TRUE	ChE(22:6)	ChE
786	716.631	15.4486	1	326	353		768	882		712	726		1587	771		61	339.5	825	719	1179	TRUE	TRUE	TRUE	TRUE	ChE(22:5)	ChE
933	664.602	15.1146	1	572	496		1001	1087		584	781		1262	1109		54	534	1044	682.5	1185.5	TRUE	TRUE	TRUE	TRUE	ChE(18:3)	ChE
1128	778.74	16.9683	1	581	514		671	473		707	933		68	84		64	547.5	572	820	76	TRUE	TRUE	TRUE	FALSE	ChE(26:2), StgE(24:1)	ChE
1215	754.739	17.2169	1	793	526		447	237		821	454		305	228		249	659.5	342	637.5	266.5	TRUE	FALSE	TRUE	FALSE	ChE(24:0)	ChE
1403	726.706	16.9551	1	373	312		664	333		562	401		242	134		99	342.5	498.5	481.5	188	TRUE	TRUE	TRUE	TRUE	ChE(22:0)	ChE
1557	628.602	15.5763	1	574	483		777	799		694	609		575	568		241	528.5	788	651.5	571.5	TRUE	TRUE	TRUE	TRUE	ChE(15:0)	ChE
1723	626.581	15.0408	1	310	194		471	330		386	434		109	240		73	252	400.5	410	174.5	TRUE	TRUE	TRUE	TRUE	ChE(15:1)	ChE
1884	782.772	17.4428	1	348	345		228	183		413	241		226	152		142	346.5	205.5	327	189	TRUE	TRUE	TRUE	FALSE	ChE(26:0)	ChE
2835	776.725	16.8111	1	140	104		181	188		226	218		57	25		21	122	184.5	222	41	TRUE	TRUE	TRUE	FALSE	ChE(26:3)	ChE
730	518.417	6.78408	1	1065	887		1713	1788		1342	1264		1671	1732		46	976	1750.5	1303	1701.5	TRUE	TRUE	TRUE	TRUE	ChE[COOH](5:0)	ChE[COOH]
374	766.74	17.0039	1	3701	2674		3229	2359		4386	4970		192	263		88	3187.5	2794	4678	227.5	TRUE	TRUE	TRUE	TRUE	CmpE(24:1)	CmpE
422	682.647	15.9897	1	3634	2571		3825	3474		4245	4890		2129	1899		71	3102.5	3649.5	4567.5	2014	TRUE	TRUE	TRUE	TRUE	CmpE(18:1)	CmpE
474	684.662	16.3728	1	1798	1093		3675	1180		2091	2722		290	276		44	1445.5	2427.5	2406.5	283	TRUE	TRUE	TRUE	TRUE	CmpE(18:0)	CmpE
614	656.631	15.9676	1	1557	1185		2388	2206		2080	2334		1089	1007		115	1371	2297	2207	1048	TRUE	TRUE	TRUE	TRUE	CmpE(16:0)	CmpE
660	710.675	16.393	1	1627	1170		1541	1374		1852	2137		207	79		118	1398.5	1457.5	1994.5	143	TRUE	TRUE	TRUE	FALSE	CmpE(20:1)	CmpE
752	794.772	17.2603	1	1545	1005		980	587		1376	1701		170	212		170	1275	783.5	1538.5	191	TRUE	TRUE	TRUE	FALSE	CmpE(26:1)	CmpE
822	738.709	16.7257	1	1042	815		1071	795		1432	1512		83	61		71	928.5	933	1472	72	TRUE	TRUE	TRUE	FALSE	CmpE(22:1)	CmpE
1219	768.755	17.2755	1	818	672		463	152		678	454		201	148		135	745	307.5	566	174.5	TRUE	FALSE	TRUE	FALSE	CmpE(24:0), ChE(25:0)	CmpE
1965	740.722	17.0262	1	360	234		326	209		384	306		97	158		66	297	267.5	345	127.5	TRUE	TRUE	TRUE	FALSE	CmpE(22:0)	CmpE
2013	712.694	16.7258	1	367	267		631	201		371	448		74	110		62	317	416	409.5	92	TRUE	TRUE	TRUE	FALSE	CmpE(20:0)	CmpE
3040	796.786	17.5024	1	329	247		140	196		359	196		231	190		220	288	168	277.5	210.5	FALSE	FALSE	FALSE	FALSE	CmpE(26:0)	CmpE
811	750.707	16.7318	1	1075	688		1403	1087		1536	1477		107	126		41	881.5	1245	1506.5	116.5	TRUE	TRUE	TRUE	TRUE	DehydroChE(24:1), ChE(24:2)	DehydroChE
986	708.663	15.8324	1	744	492		881	686		1159	1090		218	202		34	618	783.5	1124.5	210	TRUE	TRUE	TRUE	TRUE	LE(18:1)	LE
1541	654.615	15.2308	1	384	243		481	344		438	578		69	74		44	313.5	412.5	508	71.5	TRUE	TRUE	TRUE	FALSE	LE(14:0)	LE
1688	792.754	16.9165	1	402	220		456	200		480	487		82	89		134	311	328	483.5	85.5	TRUE	TRUE	TRUE	FALSE	LE(24:1)	LE
182	812.654	12.8746	1	9950	10624		14168	10875		10795	11572		17056	17842		187	10287	12521.5	11183.5	17449	TRUE	TRUE	TRUE	TRUE	CoQ9	Others
262	404.387	7.65637	1	6568	6383		8310	9216		7898	8875		8741	8825		113	6475.5	8763	8386.5	8783	TRUE	TRUE	TRUE	TRUE	Choresterol	Others
368	429.37	7.21732	1	3374	3057		4371	5039		3667	3983		3492	4390		950	3215.5	4705	3825	3941	TRUE	TRUE	TRUE	TRUE	α-tocopherol quinone	Others
387	814.667	11.6924	1	1388	1847		3772	3940		2215	3456		4820	3793		16	1617.5	3856	2835.5	4306.5	TRUE	TRUE	TRUE	TRUE	CoQ9H2	Others
546	490.423	8.67642	1	988	2914		1188	985		1312	1872		1280	1062		1175	1951	1086.5	1592	1171	FALSE	FALSE	FALSE	FALSE	α-tocopherol	Others
734	880.714	14.3177	1	867	991		1771	1194		1191	1316		987	845		38	929	1482.5	1253.5	916	TRUE	TRUE	TRUE	TRUE	CoQ10	Others

## Sheet: Integration
		1_Ctrl_1	5_Ctrl_2	2_SCD2ko_1	6_SCD2ko_2	3_FADS2ko_1	7_FADS2ko_2	4_ACC1ko_1	8_ACC1ko_2
BMP(16:1/18:1)	BMP	145.33	136.69	103.21	91.1	134.12	147.01	117.89	146.14
BMP(18:1/18:1)	BMP	1289.53	1321.6	813.16	751.05	1060.2	1146.26	351.99	460.48
PI(14:1/18:1)	PI	459.29	503.05	142.62	147.43	323.68	328.69	757.87	887.48
PI(16:0/16:1), PI(14:0/18:1)	PI	1697.43	1567.96	994.56	827.55	1292.48	1551.24	1296.79	1490.02
PI(16:0/18:1)	PI	12698.6	12369.6	10908.3	9210.8	12255.7	12389.1	3830.59	4821.14
PI(16:1/18:1)	PI	4034.81	4130.89	2104.22	1863.72	3987.57	4119.06	8499.05	10486.5
PI(17:0/18:1)	PI	444.83	383.05	520.42	395	424.08	381.39	268.62	315.15
PI(17:1/18:1)	PI	522.72	472.06	425.35	383.87	612.15	563.08	897.65	990.36
PI(18:0/18:1)	PI	26766.2	26548	26070.6	21124	22533.3	23934.3	3316.09	4623.56
PI(18:1/18:1)	PI	48985.4	48889.7	29784.3	28583	39775.3	42178.1	21855.2	28893.4
PI(18:1/18:2)	PI	2080.44	2616.18	1685.75	1840.07	2507.03	2357.02	4305.52	5462.06
PI(18:1/19:1)	PI	768.42	669.94	566.09	598.06	651.11	692.06	213.04	267.8
PI(18:1/20:1)	PI	5037.69	4395.53	3139.43	2664.84	4656.66	4555.24	521.24	296.37
PI(18:1/20:3)	PI	4207.44	4122.95	3424.04	4555.68	5139.18	4604.48	5857.46	7109.66
PI(18:1/20:4)	PI	15158	13101.6	15386.3	23996.8	22142.9	19029.5	51128.2	49947.2
PI(18:1/20:5), PI(18:2/20:4)	PI	484.98	497.49	528.56	939.51	670.59	467.38	4824.24	4554.98
PI(18:1/22:5)	PI	1425.23	1123.72	1315.45	2145.36	1969.06	1613.65	19467.9	18413.4
PI(18:1/22:6)	PI	952.3	668.35	992.06	1285.83	1233.28	1066.52	15602.8	16600.1
PI(14:0/16:0), PI(12:0/18:0)	PI	156.57	166.09	183.27	166.9	125.88	139.38	158.31	158.39
PI(16:0/16:0)	PI	562.06	433.12	391.57	1044.52	566.44	593.59	1804.56	889.93
PI(16:0/20:4)	PI	3909.55	3580.96	6322.65	7151.67	6089.25	5308.32	11779.8	11734
PI(16:0/20:5)	PI	175.85	163.71	225.81	186.37	206.05	177.52	1215.95	1051.59
PI(16:0/22:6), PI(18:2/20:4)	PI	377.39	346.49	843.81	939.51	766.49	545.05	2236.55	2783.28
PI(17:0/20:4)	PI	472.94	443.45	830.05	1314.34	696.81	572.09	2269.39	2012.55
PI(17:1/20:4)	PI	109.2	87.42	100.08	165.51	114.64	126.9	808.39	760.93
PI(18:0/19:1)	PI	393.44	360.8	480.39	404.04	359.65	334.93	82.52	53.07
PI(18:0/20:1)	PI	1430.85	1053.78	1189.09	1028.52	1183.08	1116.45	48.84	57.15
PI(18:0/20:3)	PI	10712.1	10016.5	14620	14144.8	11250.2	10527.2	5445.69	6767.56
PI(18:0/20:4)	PI	50618.6	52015.2	74723.4	77545.3	68041.9	59220.2	55925.5	55911.4
PI(18:0/21:3)	PI	370.16	372.72	448.49	475.67	422.58	339.09	162.52	144.51
PI(18:0/22:3)	PI	533.16	337.75	511.04	559.81	418.84	416.07	206.31	184.52
PI(18:0/22:4)	PI	3011.05	2389.69	4003.26	5302.56	4224.33	3350.03	704.82	587.03
PI(18:0/22:5)	PI	3795.53	3092.21	6205.06	7079.35	5230.59	3908.26	5350.54	4533.75
PI(18:0/22:6)	PI	2329.35	1656.97	4725.73	5995.19	3555.99	3103.86	12871.9	12459
PI(19:1/20:4)	PI	419.94	369.54	530.43	865.79	609.9	508.3	1040.8	1038.53
PI(20:1/20:1)	PI	325.19	243.98	188.28	175.25	258.5	318.98	94.31	91.44
PI(20:1/22:4)	PI	119.64	154.97	86.32	127.26	147.6	106.79	76.63	88.99
PI(20:1/22:5)	PI	94.75	70.73	101.33	162.03	110.89	96.39	106.94	136.35
PI[e](18:1e/20:4)	PI[e]	677.69	812.19	723.72	860.23	860.15	900.79	623.13	764.2
PI[sn2+O](18:0/18:1)	PI[sn2+O]	113.22	121.59	145.12	102.23	92.16	95	31.16	28.58
PI[sn2+O](18:0/20:3)	PI[sn2+O]	139.71	175.63	198.91	203.76	161.84	156.72	41.26	64.5
PI[sn2+O](18:0/20:3)	PI[sn2+O]	770.03	839.21	924.5	972.19	854.91	870.97	303.99	302.9
PI[sn2+O](18:0/20:4)	PI[sn2+O]	316.36	240.8	397.2	392.22	301.2	288.47	243.36	289.84
PI[sn2+O](18:0/22:4)	PI[sn2+O]	267.38	209.01	254.58	283.73	203.05	199.71	38.74	71.03
PI[sn2+O](18:0/22:5)	PI[sn2+O]	201.54	155.76	230.81	244.79	171.58	167.12	72.42	65.32
PI[sn2+O](18:0/22:6)	PI[sn2+O]	65.04	77.88	98.83	194.02	104.9	72.12	394.93	244.12
PIP1(18:0/20:4)	PIP1	119.64	112.85	118.85	171.77	103.4	111.64	167.57	211.46
PC(16:0/16:1), PC(14:0/18:1)	PC	21116.7	19415.5	15366.9	16252.6	20042.7	19257.7	27460	31048
PC(16:0/18:1)	PC	98614	96769.2	83441.8	95590	104142	94805.1	81341.8	85960.1
PC(16:1/18:1), PC(16:0/18:2)	PC	10454.4	9393.45	12151.8	14101.7	12081.1	10672.1	30164.8	35139.2
PC(17:0/18:1)	PC	2855.28	2565.32	3567.28	3943.71	3289.26	2869.48	1297.64	1630.45
PC(17:1/18:1)	PC	1637.21	1667.3	1894.04	2041.75	1783.24	1884.78	2557.38	3582.59
PC(18:0/18:1)	PC	46952.3	43234.5	51561.4	52058.9	46538.9	43360.4	13930.4	16213.9
PC(18:1/18:1)	PC	65357.5	64748.8	51435.7	52351	58285.8	56254.4	41979.1	48828.7
PC(18:1/18:2)	PC	6369.78	5601.9	6883.74	8805.37	7381.72	6573.17	16839.8	19887.1
PC(18:1/19:1)	PC	1624.36	1564.78	1635.08	1732.28	1730.79	1739.85	508.61	582.95
PC(18:1/20:1)	PC	14716.4	13355.1	10020	10231	13541.4	14137.3	1535.94	1992.96
PC(18:1/20:2), PC(18:2/20:1)	PC	2815.13	2332.47	3303.94	4366.53	3606.19	3614.24	2721.58	2349.75
PC(18:1/20:3)	PC	1790.57	1489.28	2325.65	3248.99	2244.04	1979.79	6738.27	6803.49
PC(18:1/20:4), PC(16:0/22:5)	PC	3567.5	2796.58	5034.1	8379.78	5772.31	4526.12	48212.1	34423.2
PC(18:1/20:5)	PC	240.88	197.09	336.52	406.82	310.19	248.25	5196.44	4644.79
PC(18:1/22:1)	PC	3049.59	2627.31	2310.63	2092.51	2784.25	2883.35	210.52	229.42
PC(18:1/22:5)	PC	1150.62	1045.84	1250.39	2139.1	1645.38	1379.26	4804.87	3578.51
PC(18:1/22:6)	PC	3310.55	2717.11	3116.29	3930.5	4111.95	3383.32	6803.96	5763.33
PC(18:1/24:0)	PC	385.41	338.55	574.22	453.41	313.19	337.01	85.05	42.46
PC(18:1/24:1)	PC	1165.88	1102.26	878.22	851.19	1064.7	1160.83	123.78	115.94
PC(18:1/26:0)	PC	249.72	162.12	274.6	226.01	161.09	170.59	43.79	45.72
PC(18:1/26:1)	PC	423.96	379.87	268.34	240.61	340.91	411.91	68.21	67.77
PC(12:0/14:0)	PC	143.73	162.12	178.9	118.22	137.11	194.86	226.52	176.35
PC(14:0/14:0)	PC	5708.15	6193.16	5371.88	5130.09	5771.56	6051.7	5593.05	5023.62
PC(14:0/14:1)	PC	285.05	290.07	162.01	143.95	211.29	219.82	929.65	927.49
PC(14:0/15:0)	PC	713.02	555.5	891.35	1054.95	872.89	737.13	1960.35	1997.86
PC(14:0/16:0)	PC	32496.1	35249.3	24584.4	28016.3	34295.2	32815.9	20811.8	18902.5
PC(14:0/16:1)	PC	4418.62	4036.32	3077.51	3306.71	4088.72	4421.41	11000	10966.6
PC(14:0/20:4)	PC	283.44	249.54	283.98	399.86	259.24	340.48	6223.77	3485.43
PC(15:0/16:0)	PC	1100.84	1062.52	1228.5	1735.07	1506.02	1240.57	3536.71	3758.12
PC(15:0/16:1), PC(14:0/17:1)	PC	465.71	520.53	511.04	647.43	508	519.39	2770.42	2958
PC(15:0/20:4)	PC	80.29	186.76	80.69	106.4	149.1	117.19	952.39	560.9
PC(16:0/16:0)	PC	31556.6	32481.3	30935.8	36691.6	37789.7	35729.1	35719.1	35950
PC(16:0/17:0)	PC	554.03	515.77	746.86	837.98	594.91	556.84	731.76	849.93
PC(16:0/17:1)	PC	3029.52	2646.38	3126.3	3746.21	3357.44	3192.62	6293.66	7431.34
PC(16:0/18:0)	PC	9845.74	9130.4	13207.6	14876.4	11107.8	10173.5	4620.46	4494.56
PC(16:0/20:4)	PC	3013.46	2424.65	5108.54	7297.01	4930.14	3596.9	23450.1	17277.7
PC(16:0/24:0)	PC	216.8	189.14	212.67	230.18	175.33	159.49	39.58	49.8
PC(16:0/24:1), PC(18:0/22:1)	PC	720.24	650.87	556.7	682.2	654.85	804.4	117.05	114.3
PC(16:0/26:0)	PC	105.19	110.46	183.27	181.5	125.13	139.38	32	23.68
PC(16:1/16:1), PC(14:0/18:2), 他	PC	1316.83	1330.34	1075.88	1251.06	1526.99	1359.15	10785.3	12855.8
PC(16:1/18:2)	PC	328.41	282.92	311.5	436.72	325.18	350.88	4407.41	4461.91
PC(16:1/20:4), PC(14:0/22:5)	PC	347.68	260.66	309.63	447.15	350.65	292.63	11096.9	8536.81
PC(17:0/20:4)	PC	280.23	254.31	339.65	485.4	387.37	260.04	1055.12	774.81
PC(17:1/20:4)	PC	86.72	106.49	111.97	111.27	86.17	101.94	959.12	736.44
PC(17:1/22:6)	PC	391.04	363.18	286.48	285.12	351.4	384.17	290.52	362.5
PC(17:1/24:1)	PC	107.59	109.67	89.45	109.18	111.64	113.73	21.89	18.78
PC(18:0/19:1)	PC	707.4	606.36	1057.74	1162.04	796.46	771.8	241.68	298.82
PC(18:0/20:1)	PC	5195.07	4931.96	6265.73	5912.44	5635.94	5599.57	1730.46	1737.41
PC(18:0/20:3)	PC	2293.22	1827.83	5214.88	5619.67	3144.65	2698.89	2020.13	2037.86
PC(18:0/20:4)	PC	3113.83	2388.1	6958.17	9267.83	4772.79	3886.07	14485.4	10964.9
PC(18:0/22:5), PC(20:1/20:4)	PC	1560.13	1182.53	3170.08	3959.71	2429.85	2049.13	2596.11	2027.25
PC(18:0/22:6)	PC	1263.04	975.9	2976.8	3813.67	1987.04	1514.48	2319.07	1725.98
PC(18:2/19:1)	PC	155.77	189.94	267.09	337.97	242.76	212.89	442.09	379.65
PC(18:2/24:1)	PC	211.98	207.42	192.03	208.63	235.27	214.97	68.21	48.17
PC(18:2/26:1)	PC	105.19	108.08	97.58	142.56	108.64	155.33	42.1	18.78
PC(19:1/20:1)	PC	406.29	309.94	419.72	396.39	454.05	413.29	58.1	94.71
PC(20:1/20:2)	PC	688.13	503.84	563.58	641.87	766.49	615.09	160.84	211.46
PC(20:1/20:3)	PC	518.7	522.12	660.54	716.98	821.19	610.23	301.46	342.91
PC(20:1/22:5)	PC	317.16	204.24	275.85	432.55	488.52	298.18	191.99	172.27
PC(20:1/22:6)	PC	377.39	263.84	417.84	589.71	653.36	391.8	211.36	197.58
PC(20:4/22:1)	PC	172.63	159.74	206.42	300.42	313.94	208.73	173.47	143.7
PC(20:4/24:0)	PC	95.55	94.57	172.02	146.73	148.35	115.11	29.47	35.92
PC(20:4/24:1)	PC	164.6	136.69	159.51	173.85	197.8	174.75	38.74	78.38
PC(22:1/22:5)	PC	86.72	103.31	102.58	154.38	108.64	104.02	79.15	45.72
PC[e](18:0e/18:1), PC[e](16:0e/20:1)	PC[e]	4865.86	5376.2	4983.44	3693.36	3358.19	4019.9	260.2	317.6
PC[e](18:1e/16:0), PC[e](16:0e/18:1)	PC[e]	20313	24295	12384.5	12506.4	16610.4	17660.7	2991.89	3903.45
PC[e](18:1e/18:1)	PC[e]	3814.8	4311.29	2012.27	1721.16	2316.72	2992.22	475.77	740.52
PC[e](18:1e/20:4), PC[e](16:0e/22:5)	PC[e]	1209.24	1332.73	1426.79	1771.23	1342.68	1296.74	1399.53	1161.81
PC[e](16:0e/14:0)	PC[e]	4000.28	4746	2411.97	2233.68	3040.5	3628.11	215.57	301.27
PC[e](16:0e/16:0)	PC[e]	6730.31	8053.57	5070.38	4411.73	4854.46	5574.61	628.19	872.79
PC[e](16:0e/16:1), PC[e](18:1e/14:0)	PC[e]	3716.04	4514.74	2234.32	2406.84	2908.63	3526.17	648.4	856.46
PC[e](16:0e/20:4)	PC[e]	810.17	939.35	1244.14	1330.33	1040.72	952.79	697.24	529.88
PC[e](16:0e/22:6)	PC[e]	643.96	551.53	906.99	1079.98	802.46	657.39	263.57	209.83
PC[e](18:0e/16:0)	PC[e]	3153.17	3751.02	3701.14	3153.02	2815.72	2719.69	202.94	271.06
PC[e](18:0e/20:1)	PC[e]	654.4	716.83	676.18	496.53	472.03	651.15	66.52	54.7
PC[e](18:0e/20:3)	PC[e]	354.1	371.92	629.89	555.64	331.92	377.93	49.68	72.66
PC[e](18:0e/20:4)	PC[e]	588.56	561.86	1038.97	990.97	729.78	510.38	277.88	257.18
PC[e](18:0e/22:4)	PC[e]	109.2	108.08	200.79	280.95	191.06	140.08	33.68	22.86
PC[e](18:0e/22:5)	PC[e]	315.56	382.25	519.17	587.63	400.11	366.83	102.73	115.12
PC[e](18:0e/22:6)	PC[e]	437.61	320.27	791.9	812.94	496.76	390.41	100.21	104.51
PC[e](18:1e/22:5)	PC[e]	433.59	413.25	397.82	584.15	467.54	399.42	458.93	277.59
PC[e](18:1e/22:6)	PC[e]	462.5	461.73	406.58	582.76	522.24	459.06	359.57	310.25
PC[sn2+O](18:1/18:0)	PC[sn2+O]	404.69	445.83	200.16	310.16	365.64	341.18	164.2	120.02
PS(16:0/18:1), PS(16:1/18:0)	PS	10249.6	10208	7958.99	8183.67	9745.64	9996.01	11616.4	12813.4
PS(16:1/18:1), PS(16:0/18:2)	PS	492.21	551.53	397.82	547.99	566.44	574.87	1866.04	2557.94
PS(18:0/18:1)	PS	54651	51137.1	45141.2	45861.4	48449.5	46922.7	23642.9	26863.7
PS(18:0/20:1), PS(18:1/20:0)	PS	1169.89	1056.96	1052.73	904.04	1131.38	1054.04	266.94	276.78
PS(18:1/18:2), PS(16:0/20:3), 他	PS	392.64	371.92	429.73	449.93	403.1	396.65	1157.01	1241.82
PS(18:1/20:4), PS(16:0/22:5)	PS	512.28	513.38	458.5	700.98	438.32	647.68	3923.22	3429.91
PS(18:1/22:5)	PS	574.11	455.37	477.89	912.39	777.73	644.9	3546.81	3073.12
PS(18:1/22:6)	PS	733.89	597.62	719.96	974.98	1004.01	922.98	4334.15	3918.97
PS(12:0/18:0), PS(14:0/16:0)	PS	275.41	181.99	200.79	262.87	319.93	303.04	871.55	793.59
PS(16:0/16:0), PS(14:0/18:0)	PS	442.42	388.61	389.07	789.99	760.5	573.48	2115.29	1957.85
PS(16:0/16:1)	PS	701.78	590.47	481.64	520.87	696.81	646.98	2303.91	2913.1
PS(16:0/20:4)	PS	324.39	232.05	293.99	496.53	430.83	380.01	1950.24	1472.88
PS(16:0/22:6)	PS	550.02	405.3	626.76	812.25	878.13	750.31	2509.38	2162.78
PS(17:0/20:4)	PS	84.31	40.53	96.95	152.99	114.64	114.42	668.61	609.89
PS(17:0/22:5), PS(18:0/21:5)	PS	187.89	147.82	260.21	353.27	259.99	273.91	1320.37	1187.12
PS(17:0/22:6)	PS	154.97	143.05	255.83	312.94	247.26	200.41	1106.48	1170.79
PS(18:0/20:3)	PS	4387.3	3905.99	6794.29	8966.02	5847.23	5073.94	6858.69	8206.15
PS(18:0/20:4)	PS	4091.02	3434.73	4574.98	5593.94	4098.46	3913.11	13954.9	14664.3
PS(18:0/22:5)	PS	12252.2	10474.2	17597.5	22316.6	18216.8	14496.5	28133.7	22814.9
PS(18:0/22:6)	PS	19332.6	17937.4	24355.5	30612.3	28352.8	23413.5	47763.3	41218.5
PS[sn2+O](18:1/18:0), PS[sn2+O](18:0/18:1)	PS[sn2+O]	680.9	677.09	387.19	353.97	570.94	592.9	427.77	567.43
PS[sn2+O](22:6/18:0)	PS[sn2+O]	111.61	205.03	63.8	84.84	129.62	138	221.47	194.32
PE(16:0/16:1), PE(14:0/18:1)	PE	519.51	531.66	343.4	373.44	440.57	438.95	1269.01	1645.15
PE(16:0/18:1)	PE	6452.49	5947.6	4369.81	5251.79	6113.97	5721.62	9083.45	10579.6
PE(17:0/18:1)	PE	639.95	563.45	527.3	625.18	565.69	570.01	1184.8	1380.62
PE(17:1/18:1)	PE	190.3	177.22	190.78	177.33	183.57	162.96	554.08	859.72
PE(18:0/18:1)	PE	18947.2	16361.5	15929.2	18311	19024.5	17592	19565.6	23561.2
PE(18:1/18:1)	PE	11784.9	11276.1	6430.24	7344.3	10754.9	10292.1	17488.2	25412
PE(18:1/18:2)	PE	1140.19	1014.84	1031.47	1199.59	1153.11	1254.44	4474.78	6083.38
PE(18:1/19:1)	PE	239.28	224.11	177.64	251.05	246.51	249.64	487.56	648.26
PE(18:1/20:1)	PE	1392.31	1248.49	835.68	982.62	1526.25	1467.33	753.66	857.27
PE(18:1/20:3)	PE	425.56	356.03	368.43	616.84	608.4	468.08	4248.26	4594.17
PE(18:1/20:4)	PE	4929.29	3687.45	4611.89	6580.04	6605.49	5026.09	49009.5	43867.1
PE(18:1/22:1), PE(20:1/20:1)	PE	189.5	158.94	124.48	123.78	188.06	173.36	74.1	75.93
PE(18:1/22:5)	PE	986.82	769.28	932.01	1409.61	1486.53	1013.82	15583.4	13662.5
PE(18:1/22:6)	PE	3297.71	2817.24	3375.88	5066.12	4852.96	4523.34	36869.4	33937.4
PE(14:0/16:0)	PE	142.12	135.9	116.34	146.04	149.1	124.13	252.62	235.14
PE(16:0/16:0), PE(14:0/18:0)	PE	293.08	278.15	208.29	346.32	328.18	244.79	432.83	525.79
PE(16:0/18:0)	PE	275.41	228.08	261.46	280.25	286.97	269.06	574.29	631.12
PE(16:0/18:2)	PE	862.37	842.39	724.97	976.37	949.31	933.38	2385.59	3529.52
PE(16:0/20:4)	PE	2098.9	1587.83	2527.69	4043.16	3063.73	2539.4	16442.3	13768.6
PE(16:0/22:6)	PE	1124.13	720.8	1480.58	2273.32	1859.67	1338.35	9841.32	8743.38
PE(17:0/20:4)	PE	122.05	119.21	155.13	226.71	176.08	159.49	2151.5	2006.84
PE(17:0/22:5)	PE	133.29	86.62	206.42	273.99	174.58	139.38	1322.06	1075.27
PE(17:0/22:6)	PE	57.01	61.19	155.75	143.26	154.35	81.13	1133.43	840.13
PE(17:1/20:4)	PE	50.59	108.88	118.85	71.63	96.65	81.83	517.88	538.04
PE(18:0/20:1)	PE	703.38	666.76	618.63	801.82	811.45	678.19	209.68	253.92
PE(18:0/20:3)	PE	1011.71	957.62	1165.95	1883.89	1475.3	1223.24	5723.57	6270.34
PE(18:0/20:4)	PE	13085.6	9661.27	18680.9	26026.7	17627.9	14606.7	76259	69947.8
PE(18:0/22:4)	PE	1149.82	739.08	1586.92	2722.56	2184.85	1438.21	2232.34	1848.45
PE(18:0/22:5)	PE	5380.55	3398.97	7898.94	12701.1	8675.7	6688.97	23951.1	20290.4
PE(18:0/22:6)	PE	6000.43	4225.46	9465.22	14378.5	10356.3	7760.35	35729.2	30553.2
PE(18:0/24:4)	PE	151.76	109.67	121.97	182.89	180.57	99.86	101.05	127.37
PE[p](16:0p/18:1)	PE[p]	8335.4	8744.17	6517.19	6604.38	7527.08	7618.88	4429.31	6140.53
PE[p](17:0p/18:1), PE[p](16:0p/19:1)	PE[p]	293.08	309.94	312.13	361.62	317.69	319.68	190.31	213.91
PE[p](18:0p/18:1), PE[p](16:0p/20:1)	PE[p]	4945.35	5377	5339.35	4890.17	4129.18	4215.45	1548.57	1969.28
PE[p](18:1p/18:1)	PE[p]	1393.11	1568.75	789.39	1052.86	1078.94	1160.83	1599.94	2495.89
PE[p](14:0p/20:4)	PE[p]	123.65	95.36	113.84	112.66	110.14	89.45	181.89	171.45
PE[p](16:0p/16:0), PE[p](18:0p/14:0)	PE[p]	224.02	199.47	145.74	184.29	200.05	181.68	123.78	152.68
PE[p](16:0p/18:2)	PE[p]	248.11	354.44	267.72	253.83	197.8	263.51	243.36	320.05
PE[p](16:0p/20:3)	PE[p]	796.52	865.44	794.4	794.17	654.11	698.3	364.62	439.25
PE[p](16:0p/20:4)	PE[p]	8763.37	9142.32	10989	12343	8959.67	9079.28	9726.79	9025.05
PE[p](16:0p/20:5)	PE[p]	1066.31	1136.43	1060.86	883.88	782.23	907.03	1082.06	1267.13
PE[p](16:0p/22:4)	PE[p]	1943.94	1627.56	1859.02	2717.69	2486.8	2189.9	1694.25	1610.86
PE[p](16:0p/22:5), PE[p](18:1p/20:4)	PE[p]	13190.8	12893.4	12430.8	15032.8	13527.9	13845.3	18134.1	18384.8
PE[p](16:0p/22:6)	PE[p]	8636.5	8450.93	9772.97	9896.48	8629.99	7882.39	6947.11	6603.46
PE[p](17:0p/20:4)	PE[p]	208.77	252.72	218.3	334.5	280.22	281.54	562.51	511.1
PE[p](17:0p/20:4)	PE[p]	391.04	359.21	551.7	699.59	466.79	427.86	341.04	393.53
PE[p](17:0p/22:6)	PE[p]	390.23	355.23	482.27	667.6	466.04	433.4	237.46	274.33
PE[p](18:0p/16:0)	PE[p]	319.57	332.98	412.84	472.88	401.6	318.29	295.57	259.63
PE[p](18:0p/20:1), PE[p](16:0p/22:1)	PE[p]	1862.04	1893.79	1531.25	1294.87	1357.66	1514.48	227.36	330.66
PE[p](18:0p/20:3)	PE[p]	1214.06	1233.39	1770.82	1835.9	1180.84	1212.14	432.83	575.6
PE[p](18:0p/20:4)	PE[p]	10435.9	10974.9	15324.4	18046.1	11731.9	11689.4	7134.89	7011.68
PE[p](18:0p/22:1)	PE[p]	282.64	307.55	220.18	198.89	233.02	237.16	71.58	73.48
PE[p](18:0p/22:3)	PE[p]	233.66	220.93	367.8	472.88	326.68	289.17	78.31	81.65
PE[p](18:0p/22:4)	PE[p]	1316.83	1194.45	2098.59	2970.82	1994.53	1710.73	518.72	484.16
PE[p](18:0p/22:5)	PE[p]	9225.06	7990	14414.9	17383.3	11144.5	10093.8	4543.83	3836.5
PE[p](18:0p/22:6)	PE[p]	9135.94	8482.72	12397.6	13878.4	10163	9278.3	5134.12	4368.83
PE[p](18:0p/24:4)	PE[p]	109.2	97.75	224.56	260.09	172.33	173.36	40.42	61.23
PE[p](18:0p/24:6)	PE[p]	223.22	144.64	232.69	233.66	146.86	166.43	74.94	68.58
PE[p](18:1p/20:1)	PE[p]	691.34	686.63	303.37	399.86	476.53	459.06	199.57	273.51
PE[p](18:1p/20:5)	PE[p]	414.32	501.46	402.83	398.47	330.42	443.8	1258.06	1484.31
PE[p](18:1p/22:5)	PE[p]	1872.47	2072.6	1408.02	2342.17	2414.12	2201	6855.32	6826.35
PE[p](18:1p/22:6)	PE[p]	3134.71	2961.08	2551.46	3539.67	3293	2911.08	10836.6	11075.2
PE[p](20:0p/22:6)	PE[p]	183.07	174.04	227.69	222.53	181.32	171.97	282.09	295.56
PE[sn2+O](22:6/18:0)	PE[sn2+O]	174.24	154.17	152	136.3	231.52	185.84	598.71	424.55
PG(14:0/18:1)	PG	518.7	534.04	417.22	551.47	529.73	527.02	324.2	402.51
PG(16:0/18:1)	PG	15080.2	15527.8	14546.9	16810.3	17826.4	16029	5214.12	5640.86
PG(16:1/18:1)	PG	281.83	271	190.78	230.18	242.76	284.31	771.34	1026.28
PG(18:1/18:1)	PG	491.4	571.4	389.69	474.27	487.77	469.46	829.44	911.16
PG(14:0/16:0)	PG	277.02	336.16	196.41	258	233.02	274.6	239.99	175.54
PG(16:0/16:0)	PG	449.65	365.57	430.98	497.92	426.33	399.42	287.15	296.37
PG(18:2/18:2)	PG	110	115.23	123.85	127.96	93.66	115.11	227.36	210.64
CmpE(18:1)	CmpE	2917.91	2043.19	2392.58	2415.88	3180.61	3390.95	1792.77	1550.44
CmpE(16:0)	CmpE	1250.19	941.73	1493.72	1534.09	1558.46	1618.5	917.02	822.17
CmpE(18:0)	CmpE	1443.7	868.62	2298.75	820.59	1566.71	1887.56	244.2	225.34
CmpE(20:0)	CmpE	294.68	212.19	394.7	139.78	277.98	310.66	62.31	89.81
CmpE(20:1)	CmpE	1306.4	929.81	963.91	955.5	1387.63	1481.89	174.31	64.5
CmpE(22:0)	CmpE	289.06	185.96	203.92	145.34	287.72	212.19	81.68	129
CmpE(22:1)	CmpE	836.67	647.69	669.92	552.86	1072.94	1048.49	69.89	49.8
CmpE(24:1)	CmpE	2971.71	2125.05	2019.77	1640.49	3286.26	3446.42	161.68	214.73
CmpE(26:1)	CmpE	1240.55	798.68	613	408.21	1030.98	1179.55	143.15	173.09
CL(14:0/16:1/18:1/18:1), CL(16:0/16:1/16:1/18:1), 他	CL	105.19	123.18	76.94	101.53	118.38	101.24	117.05	93.08
CL(16:0/16:0/18:1/18:1)	CL	321.98	200.27	326.52	241.31	282.47	264.9	117.05	123.28
CL(16:0/16:1/18:1/18:1), CL(14:0/18:1/18:1/18:1)	CL	252.93	173.25	140.74	137.69	180.57	199.02	124.63	155.94
CL(16:0/18:0/18:1/18:1)	CL	123.65	116.03	149.5	189.15	113.89	122.05	37.89	68.58
CL(16:0/18:1/18:1/18:1)	CL	252.13	197.09	176.39	184.29	241.26	187.23	122.1	120.83
CL(16:0/18:1/18:1/18:2), CL(16:1/18:1/18:1/18:1)	CL	451.26	367.16	487.9	370.66	466.79	432.71	384.83	413.94
CL(16:1/16:1/16:1/18:1), CL(14:0/16:1/18:1/18:2)	CL	168.62	175.63	112.59	124.48	124.38	158.8	217.26	239.22
CL(16:1/16:1/18:1/18:1), CL(14:0/18:1/18:1/18:2)	CL	423.15	348.08	293.99	318.5	394.86	301.65	378.09	365.77
CL(16:1/16:1/18:1/18:2), CL(14:0/18:1/18:2/18:2)	CL	333.22	334.57	249.58	271.21	304.2	291.94	506.93	556.82
CL(16:1/18:1/18:1/18:2)	CL	824.63	765.3	584.85	489.57	743.27	740.6	648.4	793.59
CL(16:1/18:1/18:2/18:2)	CL	571.7	489.54	414.09	440.2	440.57	512.46	645.03	723.38
CL(17:1/18:1/18:1/18:2)	CL	143.73	102.52	121.35	117.53	108.64	127.59	136.42	129
CL(17:1/18:1/18:2/18:2)	CL	108.4	127.95	85.69	98.05	98.15	79.05	125.47	141.25
CL(18:1/18:1/18:1/18:1)	CL	215.99	205.83	204.54	151.6	211.29	148.4	211.36	213.09
CL(18:1/18:1/18:1/18:2)	CL	658.42	618.28	716.21	650.91	674.34	720.49	490.93	462.11
CL(18:1/18:1/18:2/18:2)	CL	1077.56	952.86	1362.99	1443.69	1413.11	1300.9	643.34	604.17
CL(18:1/18:1/18:2/20:3)	CL	237.67	165.3	285.86	350.49	260.74	226.76	210.52	197.58
CL(18:1/18:2/18:2/18:2), CL(16:1/18:1/18:2/20:3)	CL	541.99	429.94	624.88	818.51	642.87	633.12	533.03	530.69
CL(18:1/18:2/18:2/20:3)	CL	211.18	207.42	342.78	374.13	346.16	290.55	312.41	307.8
CL(16:1/16:1/18:2/18:2), CL(14:0/18:2/18:2/18:2)	CL	113.22	120.8	118.85	102.92	146.86	165.73	305.67	363.32
CL(16:1/18:2/18:2/18:2)	CL	121.25	137.48	136.36	155.08	183.57	187.92	414.3	431.09
CL(16:1/18:2/18:2/20:3), CL(18:2/18:2/18:2/18:2), 他	CL	150.95	133.51	257.71	262.87	220.28	221.9	325.04	363.32
CL(18:2/18:2/20:3/20:3)	CL	58.62	62.78	113.22	140.47	92.91	89.45	167.57	163.29
PA(14:0/18:1), PA(16:0/16:1)	PA	485.78	620.67	371.55	449.93	441.31	520.78	414.3	613.97
PA(16:0/18:1)	PA	763.6	602.39	589.86	718.37	852.66	728.12	294.73	340.46
PA(16:1/18:1)	PA	170.22	183.58	121.97	123.78	200.8	208.03	264.41	332.3
PA(18:0/18:1)	PA	281.03	239.21	317.13	332.41	314.69	285.7	93.47	89.81
PA(14:0/16:0)	PA	535.57	429.14	687.44	706.54	470.54	554.06	174.31	192.68
PA(14:0/16:1), PA(14:1/16:0)	PA	171.03	166.09	101.96	166.9	131.87	166.43	224.83	253.92
PA(16:0/16:0)	PA	358.11	354.44	703.07	742.01	493.76	413.99	149.05	147.78
PA(16:0/18:0)	PA	256.14	209.01	1091.51	949.24	331.92	323.15	74.1	57.15
LE(18:1)	LE	597.39	391	551.07	477.06	868.39	755.86	183.57	164.92
LE(14:0)	LE	308.33	193.11	300.87	239.22	328.18	400.81	58.1	60.42
LE(24:1)	LE	322.78	174.84	285.23	139.08	359.65	337.71	69.05	72.66
LPC(18:1)	LPC	448.85	356.82	709.33	1118.93	461.54	572.09	1740.57	1741.49
LPC(16:0)	LPC	1092.01	923.45	3245.77	3569.58	1876.9	1642.77	2916.94	2603.66
LPC(18:0)	LPC	110	140.66	309	433.24	215.04	179.6	410.09	421.29
LPC(18:0)	LPC	2243.44	1563.99	9215.64	9081.45	3256.29	2791.81	4637.3	4260.24
LPC(20:0)	LPC	123.65	67.55	298.37	273.99	135.62	122.74	127.15	84.91
LPC(20:1)	LPC	170.22	191.52	326.52	384.57	258.5	265.59	132.21	134.71
LPC(24:0)	LPC	112.41	101.72	293.36	318.5	145.36	113.73	28.63	32.66
LPC(24:1)	LPC	137.3	128.74	149.5	148.82	173.08	140.77	39.58	26.13
LPC[e](16:0e)	LPC[e]	310.74	282.92	726.84	632.83	327.43	398.73	145.68	115.94
LPC[e](18:1e)	LPC[e]	179.06	180.4	332.15	330.32	177.57	176.83	77.47	110.22
LPE(18:1)	LPE	142.92	176.43	190.78	303.2	198.55	219.82	501.03	751.14
LPE(18:1)	LPE	243.29	248.74	384.06	561.2	334.17	349.5	1806.25	2773.48
LPE(16:0)	LPE	211.18	176.43	520.42	634.92	391.11	279.46	1400.37	1512.07
LPE(18:0)	LPE	61.02	70.73	243.32	483.32	116.14	133.83	544.82	748.69
LPE(18:0)	LPE	1241.36	926.63	5176.1	6209.38	2227.55	2069.24	7131.52	8875.64
LPE(20:1)	LPE	56.21	54.04	85.69	145.34	81.67	83.21	96	163.29
LPE(20:4)	LPE	128.47	123.97	163.26	278.17	152.85	176.83	831.97	874.42
LPE(22:5)	LPE	106.79	111.26	132.61	196.8	112.39	199.02	389.04	487.42
LPE(22:6)	LPE	105.99	145.43	161.38	190.54	136.37	104.71	655.13	611.52
LPE[p](16:0p)	LPE[p]	502.65	612.72	1688.25	1560.52	782.23	701.77	762.08	991.17
LPE[p](18:0p)	LPE[p]	798.13	762.13	3649.23	2839.39	1045.22	916.73	693.87	744.6
LPE[p](18:1p)	LPE[p]	194.31	195.5	340.9	367.88	227.03	252.41	561.66	899.73
LPE[p](20:0p)	LPE[p]	318.77	329.01	400.33	526.43	440.57	360.59	480.82	542.12
LPI(18:1)	LPI	412.71	523.71	686.18	440.2	488.52	461.83	566.72	739.7
LPI(18:1)	LPI	578.93	650.87	584.23	771.22	747.01	668.48	1164.59	1294.08
LPI(16:0)	LPI	254.53	197.88	337.78	363.7	282.47	258.66	397.46	565.8
LPI(18:0)	LPI	4225.11	4282.68	7872.67	8514.69	5074.75	5027.48	3262.19	4094.5
LPI(20:3)	LPI	89.93	111.26	206.42	147.43	94.41	108.18	219.78	230.24
LPI(20:4)	LPI	248.11	247.95	522.3	595.97	397.86	326.61	1274.9	1400.21
LPS(18:1)	LPS	143.73	152.58	217.05	273.3	161.09	187.23	426.93	462.11
LPS(18:0)	LPS	595.79	426.76	1005.82	1408.22	839.92	712.86	1079.54	1507.17
SM(d17:1/16:0)	SM	966.75	912.33	1296.68	1501.41	1218.3	1069.99	7005.21	6965.96
SM(d18:0/16:0)	SM	1668.52	1358.95	1209.11	1347.72	1440.08	1511.71	5062.55	6944.73
SM(d18:1/14:0), SM(d16:1/16:0)	SM	2190.44	1802.4	2143.62	2543.14	2085.94	2030.41	6902.48	7872.22
SM(d18:1/16:0)	SM	56611	55855.3	57499.4	74744.1	69878.4	66580.4	144213	138117
SM(d18:1/18:0)	SM	2216.94	1997.9	3977.62	4877.66	2811.23	2462.42	869.86	1112.01
SM(d18:1/20:0)	SM	880.83	969.54	1219.74	1749.67	1084.93	981.92	595.35	662.96
SM(d18:1/22:0)	SM	1526.4	1401.87	2859.21	3435.36	1848.43	1667.74	1826.46	2219.93
SM(d18:1/22:1)	SM	387.82	386.23	387.82	512.52	481.77	395.96	393.25	444.15
SM(d18:1/23:0)	SM	270.59	251.13	414.71	507.65	316.19	253.8	415.14	468.64
SM(d18:1/23:1), SM(d20:1/21:1), 他	SM	378.99	367.16	381.56	527.13	534.97	434.79	441.25	422.92
SM(d18:1/24:0)	SM	2784.62	2712.34	4895.87	4843.58	2893.65	2886.12	1389.42	1654.13
SM(d18:1/24:1)	SM	21414.6	19178.7	18350	24563.5	24649.2	23683.9	5762.31	5742.1
SM(d18:1/25:1)	SM	118.84	101.72	119.47	199.58	161.84	153.94	83.37	70.21
SM[NAcylOH](d18:1/16:0)	SM[NAcylOH]	493.81	530.07	381.56	452.72	542.47	477.78	1229.43	653.98
Sph(d18:0)	Sph	635.13	380.67	553.58	600.15	792.72	635.2	25397.8	21511.9
Sph(d18:1)	Sph	3620.49	2933.27	5253.03	7406.19	5447.13	5909.54	6608.59	8887.89
Cer(d17:1/16:0)	Cer	129.27	104.11	243.32	372.74	254	216.35	2502.64	2490.99
Cer(d18:0/16:0)	Cer	598.2	498.28	1208.49	1795.57	1061.7	886.22	7970.23	11021.3
Cer(d18:1/14:0), Cer(d16:1/16:0)	Cer	415.12	334.57	554.83	626.57	553.7	454.21	2142.24	2083.58
Cer(d18:1/16:0)	Cer	13971.3	10981.3	31254.9	47574.2	24926.4	23329.6	99022.8	110617
Cer(d18:1/17:0)	Cer	152.56	114.44	424.1	589.02	248.01	260.74	943.12	996.89
Cer(d18:1/18:0)	Cer	770.03	785.97	2409.46	3233.69	1493.28	1321.01	2096.76	2500.79
Cer(d18:1/18:1)	Cer	63.43	60.4	137.61	262.87	130.37	101.24	1509	1957.85
Cer(d18:1/20:0)	Cer	489	467.29	1069	1346.33	770.24	700.38	623.13	542.94
Cer(d18:1/22:0)	Cer	1461.36	1352.59	3958.85	4619.66	2118.91	2008.22	1588.99	1743.94
Cer(d18:1/22:1), Cer(d16:1/24:1)	Cer	149.35	120.8	245.83	411.69	240.51	185.84	350.3	382.1
Cer(d18:1/23:0)	Cer	354.1	235.23	541.07	677.34	388.12	340.48	373.88	508.65
Cer(d18:1/23:1), Cer(d17:1/24:1)	Cer	112.41	105.7	230.19	337.97	184.32	208.03	342.72	415.57
Cer(d18:1/24:0)	Cer	4932.51	4362.95	11416.2	11019.6	6191.89	5745.89	1970.45	2161.15
Cer(d18:1/24:1)	Cer	7115.72	6542.83	10065.1	14328.4	10679.2	9172.89	3898.8	3967.95
Cer(d18:1/24:2), Cer(d18:2/24:1)	Cer	314.76	356.03	609.25	1056.34	497.51	526.32	525.45	515.18
Cer(d18:1/25:0)	Cer	96.35	112.85	156.38	168.29	118.38	89.45	65.68	79.2
Cer(d18:1/26:0), Cer(d20:1/24:0)	Cer	94.75	96.16	172.02	193.33	125.88	113.73	80.84	90.63
Cer(d18:1/26:1)	Cer	195.12	168.48	240.82	253.13	212.04	171.97	116.21	127.37
CerPE(d34:1)	CerPE	79.49	73.91	97.58	117.53	94.41	118.58	251.78	213.09
G1Cer(d18:0/16:0)	G1Cer	786.09	663.58	561.08	561.2	752.26	802.32	352.83	498.85
G1Cer(d18:0/24:1)	G1Cer	382.2	363.18	206.42	212.8	394.86	302.34	50.52	48.17
G1Cer(d18:1/14:0), G1Cer(d16:1/16:0)	G1Cer	134.09	138.28	145.74	141.17	159.59	135.22	201.26	226.16
G1Cer(d18:1/16:0)	G1Cer	8221.38	7404.3	8172.29	9596.76	10149.5	9810.86	6716.38	4921.57
G1Cer(d18:1/18:0)	G1Cer	571.7	565.04	753.74	856.75	638.37	553.37	245.89	211.46
G1Cer(d18:1/20:0)	G1Cer	713.82	631	1004.57	1074.42	839.17	799.54	229.89	220.44
G1Cer(d18:1/22:0)	G1Cer	2363.07	2171.94	4588.12	4729.53	2952.84	2461.73	829.44	699.7
G1Cer(d18:1/23:0)	G1Cer	326.8	300.4	579.22	574.41	438.32	374.46	165.05	145.33
G1Cer(d18:1/24:0)	G1Cer	5994	5017.79	9305.71	9819.29	6626.47	6650.83	1189.01	1191.2
G1Cer(d18:1/24:1)	G1Cer	7766.91	6899.66	7294.7	8781.73	9570.31	8480.83	1481.21	1438.59
G1Cer(d18:1/25:0), G1Cer(d19:1/24:0)	G1Cer	109.2	95.36	125.1	159.95	95.91	99.16	49.68	53.07
G1Cer(d18:1/26:1), G1Cer(d20:1/24:1)	G1Cer	194.31	165.3	185.78	260.78	217.29	237.85	93.47	96.34
G1Cer(d20:1/24:0), G1Cer(d18:1/26:0)	G1Cer	120.44	129.54	178.9	213.49	110.14	112.34	61.47	53.89
G2Cer(d18:1/16:0)	G2Cer	326.8	262.25	306.5	369.96	368.64	339.79	1304.37	1134.05
G2Cer(d18:1/22:0)	G2Cer	63.43	84.24	90.7	109.88	97.4	70.04	149.05	149.41
G2Cer(d18:1/24:0)	G2Cer	146.14	123.97	199.54	248.96	152.85	162.27	223.15	268.61
G2Cer(d18:1/24:1)	G2Cer	248.11	211.39	232.69	289.29	285.47	269.06	330.93	364.14
choresterol	cho	5273.76	5072.62	5197.99	6408.97	5917.67	6154.33	7360.57	7205.18
G1Choresterol	Cho	183.87	116.03	205.79	176.64	139.36	131.75	150.73	144.51
SulfoChoresterol	cho	928.21	785.17	1099.02	1367.19	1080.43	977.06	1620.99	1676.17
ChE(18:1)	ChE	40615.5	34819.3	50670.1	54160.5	47042.4	49864.9	50566.5	42537.1
ChE(14:0)	ChE	2958.06	2297.5	5018.47	4758.05	3988.32	3924.21	1173.01	1053.22
ChE(15:0)	ChE	460.89	383.84	486.02	555.64	519.99	422.31	484.19	463.74
ChE(15:1)	ChE	248.91	154.17	294.62	229.49	289.21	300.96	91.79	195.95
ChE(16:0)	ChE	8856.51	7896.22	15630.2	13969.5	10704.7	12124.2	10598.3	9384.29
ChE(16:1)	ChE	4332.7	3870.23	5478.22	6016.06	4802.76	5440.77	8728.09	7681.17
ChE(17:1)	ChE	1737.58	1498.82	2410.72	2788.62	2079.2	2196.83	2611.27	2393.02
ChE(18:0)	ChE	5342.81	4524.27	14852.7	7036.93	7531.57	7758.27	3288.3	2800.43
ChE(18:2)	ChE	4073.35	3584.13	5307.45	6103.68	4487.33	4474.11	8369.37	7349.69
ChE(18:3)	ChE	459.29	394.18	626.14	755.92	437.57	541.58	1062.7	905.44
ChE(20:0)	ChE	671.26	543.58	1241.64	707.24	933.58	825.2	227.36	260.45
ChE(20:1)	ChE	6855.57	4614.87	8157.9	8592.58	10417.7	9474.54	1131.75	984.64
ChE(20:2)	ChE	884.85	721.6	1267.28	1358.85	1341.18	1426.42	651.77	478.44
ChE(20:4)	ChE	1951.97	1701.47	2477.65	3061.23	2149.63	2026.94	5265.49	4172.07
ChE(20:5)	ChE	324.39	334.57	418.47	470.1	354.4	390.41	1626.04	1042.61
ChE(22:0)	ChE	299.5	247.95	415.34	231.57	421.08	278.07	203.78	109.4
ChE(22:1)	ChE	2433.73	1566.37	3344.6	2717.69	3780.77	3538.65	231.57	217.99
ChE(22:5)	ChE	261.76	280.53	480.39	613.36	533.47	503.44	1336.37	629.48
ChE(22:6)	ChE	461.69	379.08	633.64	767.05	913.35	558.92	1486.26	1044.24
ChE(24:1)	ChE	5870.35	3481.62	6130.62	5033.43	8746.88	7786.7	456.4	351.07
ChE(26:0)	ChE	279.43	274.17	142.62	127.26	309.44	167.12	190.31	124.1
ChE(26:1)	ChE	1389.1	968.75	1254.15	899.17	2036.49	1669.12	362.09	190.23
ChE(26:2), StgE(24:1)	ChE	466.51	408.48	419.72	328.93	529.73	646.98	57.26	68.58
ChE(26:3)	ChE	112.41	82.65	113.22	130.74	169.33	151.17	48	20.41
ChE[COOH](5:0)	ChE[COOH]	855.14	704.91	1071.5	1243.41	1005.51	876.51	1407.11	1414.09
デヒドロChE(24:1), ChE(24:2)	デヒドロChE	863.17	546.76	877.59	755.92	1150.87	1024.22	90.1	102.87
MG[e](16:0e)	MG[e]	2785.42	3927.45	3242.64	2344.95	2127.15	3027.58	168.41	244.94
MG[e](18:0e)	MG[e]	6338.47	6060.44	11571.9	8864.48	4353.96	5268.8	191.15	266.98
MG[e](18:1e)	MG[e]	2598.34	3130.36	2056.68	1962.47	2176.6	2393.08	261.04	368.22
DG(14:0/18:1), DG(16:0/16:1)	DG	12387.1	11375.5	6626.65	7652.37	9456.43	10587.5	2916.94	4080.62
DG(14:1/18:1), DG(16:1/16:1), 他	DG	760.39	1077.62	353.41	360.92	659.35	747.53	535.56	742.15
DG(16:0/18:1)	DG	36523.7	30583.5	23770.6	22141.4	31017.9	29860.4	4460.46	6052.35
DG(16:0/22:5), DG(18:1/20:4)	DG	633.53	550.73	698.07	878.31	807.7	728.12	1261.43	1255.7
DG(16:1/18:1), DG(16:0/18:2)	DG	4201.82	3185.19	2037.91	2123.8	3281.76	3858.33	1600.78	2391.39
DG(18:0/18:1), DG(16:0/20:1)	DG	13773	11448.6	13143.8	11636.4	13123.3	13000	1120.8	1403.48
DG(18:0/20:3), DG(18:1/20:2), 他	DG	684.11	670.73	738.73	678.03	620.39	670.56	216.41	242.49
DG(18:1/18:1)	DG	13917.5	12850.4	8049.69	7252.51	11613.5	11616.6	2013.4	3022.5
DG(18:1/20:1)	DG	3627.72	2487.44	1974.74	2184.31	2348.93	3406.2	241.68	326.58
DG(18:1/20:3), DG(16:0/22:4)	DG	311.54	389.41	380.31	426.99	382.12	438.26	346.93	397.61
DG(18:1/22:1), DG(20:1/20:1)	DG	730.68	707.29	440.36	513.22	729.03	817.57	68.21	65.32
DG(18:1/22:5)	DG	335.63	273.38	250.83	308.07	332.67	359.2	392.41	460.48
DG(18:1/22:6)	DG	425.56	359.21	282.73	355.36	396.36	420.23	592.82	524.16
DG(18:1/24:0), DG(16:0/26:1)	DG	676.08	549.14	504.79	559.81	627.88	642.13	80.84	126.55
DG(18:1/26:1)	DG	243.29	203.45	168.89	149.51	192.56	355.04	69.05	68.58
DG(14:0/14:0)	DG	1757.65	2506.51	1541.26	1506.27	1113.4	1447.22	464.82	613.15
DG(14:0/32:1)	DG	601.41	1031.53	525.43	392.22	467.54	576.25	262.73	179.62
DG(16:0/16:0)	DG	17979.6	15204.4	21779	19477.2	20364.9	16203	2549.8	3299.28
DG(16:0/18:0)	DG	12801.4	9929.08	27536.8	17553	15176.3	10539.7	1012.17	1070.37
DG(16:0/20:4)	DG	290.67	267.82	370.93	326.15	412.84	341.18	452.19	468.64
DG(16:0/22:6)	DG	628.71	576.16	783.14	1195.42	873.64	746.15	357.04	360.05
DG(16:0/24:0)	DG	625.5	469.67	694.32	570.24	644.36	619.25	80.84	93.08
DG(16:0/24:1)	DG	949.08	932.99	796.27	824.07	880.38	1153.89	83.37	129
DG(16:0/26:0), DG(18:0/24:0)	DG	313.95	238.41	361.54	280.95	353.65	341.87	71.58	72.66
DG(18:0/20:4)	DG	716.23	634.18	867.58	873.44	811.45	834.91	960.81	968.31
DG(18:0/22:5)	DG	456.07	397.35	650.53	611.97	572.44	545.05	517.88	442.52
DG(18:0/22:6)	DG	540.38	478.41	921.38	1096.67	820.44	843.23	585.24	490.69
DG[e](16:0e/14:0)	DG[e]	1440.49	1711.01	996.44	1232.28	902.86	1748.87	151.57	290.66
DG[e](16:0e/14:0)	DG[e]	2164.75	2520.02	1560.65	1059.12	1550.22	1590.07	213.89	151.04
DG[e](16:0e/16:0), DG[e](18:0e/14:0)	DG[e]	4880.31	6246.41	5727.79	5707.99	3444.35	7140.41	504.4	896.46
DG[e](16:0e/16:0), DG[e](18:0e/14:0)	DG[e]	9091.77	10836.6	8984.83	5048.73	7898.71	7025.99	605.45	716.03
DG[e](18:0e/16:0)	DG[e]	5888.82	6726.41	9360.13	10542.5	4625.94	7829	577.66	948.72
DG[e](18:0e/16:0)	DG[e]	11154.5	11860.2	18150.4	9434.03	9634.75	9368.44	530.51	699.7
DG[e](18:0e/18:0), DG[e](16:0e/20:0)	DG[e]	599.8	590.47	1420.53	1351.2	624.13	816.88	81.68	185.33
DG[e](18:0e/18:0), DG[e](16:0e/20:0), 他	DG[e]	961.93	1014.84	2468.89	1280.26	943.32	890.38	139.78	173.9
DG[e](18:0e/20:0), DG[e](16:0e/22:0)	DG[e]	318.77	421.2	682.43	342.15	300.45	303.73	29.47	55.52
DG[e](18:0e/20:1), DG[e](16:0e/22:1)	DG[e]	917.77	1002.13	737.48	504.87	679.58	606.76	64.84	46.54
DG[e](18:0e/22:1), DG[e](16:0e/24:1)	DG[e]	388.63	388.61	276.48	230.18	290.71	290.55	236.62	90.63
DG[e](18:0e/22:5)	DG[e]	835.07	998.15	1682.62	1460.38	1272.99	976.37	101.89	59.6
DG[e](18:1e/16:0)	DG[e]	8588.33	11038.5	5781.59	4374.87	7700.16	7482.27	1165.43	1268.77
DG[e](18:1e/16:1), DG[e](16:0e/18:2)	DG[e]	401.47	449.01	278.35	173.85	318.44	380.01	82.52	232.69
DG[e](18:1e/22:5)	DG[e]	422.35	294.84	290.24	410.3	519.99	393.88	203.78	134.71
DG[e](18:1e/22:5)	DG[e]	886.45	778.02	1605.68	1691.25	917.1	1036.7	138.94	129.82
TG(14:0/16:0/18:1), TG(16:0/16:0/16:1)	TG	14983.8	17888.9	10340.3	7886.03	10845.6	13482	4524.46	4561.51
TG(14:0/18:1/22:6), TG(16:0/16:1/22:6)	TG	293.88	284.51	284.61	252.44	276.48	281.54	422.72	293.92
TG(16:0/16:0/18:1), TG(14:0/18:0/18:1)	TG	46242.6	55869.6	40786.4	24061.4	33649.3	45925.5	8844.3	8175.94
TG(16:0/16:1/18:1), TG(14:0/18:1/18:1)	TG	12534	16247	7557.41	5650.27	7836.52	10447.5	5312.64	5262.84
TG(16:0/18:0/18:1), TG(16:0/16:0/20:1)	TG	49545.9	56371.8	48772.9	27138.7	39501.8	46136.3	4025.11	3550.75
TG(16:0/18:1/18:1)	TG	43296.5	58876.8	29516.6	19927.9	28687.7	39133.2	8321.37	8371.07
TG(16:0/18:1/18:2), TG(16:1/18:1/18:1)	TG	4644.25	6154.22	3613.57	2774.72	3502.8	4221.69	3056.73	3262.54
TG(16:0/18:1/20:1), TG(18:0/18:1/18:1)	TG	37110.6	45823.7	26630.5	18238	25785.8	35973.9	2549.8	2121.96
TG(16:0/18:1/20:3), TG(18:1/18:1/18:2)	TG	2241.03	3003.2	2106.72	1650.23	1834.94	2264.79	1630.25	1475.33
TG(16:0/18:1/22:5), TG(18:1/18:1/20:4)	TG	1975.25	2052.73	2132.36	1864.41	2015.51	2192.67	2170.87	1757.82
TG(16:0/18:1/22:6)	TG	1172.3	1288.22	1453.69	1172.47	1186.08	1538.75	1048.38	660.51
TG(16:0/22:5/22:6), TG(18:1/20:4/22:6)	TG	106.79	95.36	127.6	129.35	128.12	113.73	250.1	172.27
TG(18:0/18:1/22:6)	TG	1276.69	1245.31	1691.38	1285.83	1506.76	1525.58	475.77	367.4
TG(18:1/18:1/18:1)	TG	15234.3	22308.2	9474.6	6461.12	8882.49	11803.8	3194.83	3464.2
TG(18:1/18:1/20:1), TG(18:0/18:1/20:2)	TG	8758.55	10100.7	5122.3	3801.15	6084.75	7170.22	499.35	503.75
TG(18:1/18:1/22:6)	TG	549.22	673.91	618	551.47	617.39	642.82	726.71	582.13
TG(18:1/22:6/24:1), TG(20:1/22:1/22:6)	TG	114.02	89.01	96.95	77.89	152.1	119.97	22.74	52.25
TG(20:1/22:1/22:5), TG(18:1/22:4/24:2)	TG	147.74	116.82	88.2	107.79	131.87	135.92	45.47	69.4
TG(46:1)	TG	3006.24	3587.31	2027.28	1712.12	2141.39	2696.81	1860.98	1721.08
TG(48:2)	TG	2019.41	2697.24	1587.54	1454.12	1458.81	1965.22	1785.2	1993.77
TG(49:1)	TG	2582.28	2613.8	2074.19	1618.24	2059.72	2327.2	1802.88	1871.31
TG(50:3)	TG	1027.77	1163.45	852.57	603.62	799.46	1022.14	1185.64	1230.39
TG(51:1)	TG	2829.59	3216.18	3131.93	2073.73	2495.79	2901.37	1052.59	961.78
TG(51:2)	TG	1810.65	2142.53	1479.33	1157.87	1413.11	1797.41	1239.53	1259.78
TG(52:5)	TG	418.34	499.87	459.75	572.33	498.26	492.35	865.65	663.77
TG(53:1)	TG	2085.25	2364.26	2411.34	1457.59	1759.27	2160.78	455.56	422.92
TG(53:2)	TG	2557.39	3271.81	2294.37	1650.23	1916.61	2406.25	559.14	671.94
TG(53:3)	TG	695.35	905.97	556.7	446.46	508.75	606.07	466.51	461.29
TG(53:5)	TG	154.17	126.36	227.06	142.56	214.29	155.33	198.73	235.95
TG(54:1)	TG	20990.7	19225.6	19419.6	10009.8	16709.3	18406.8	1290.9	1185.49
TG(54:5)	TG	2170.37	2214.06	3081.26	2437.44	2183.35	2560.2	1913.19	1494.92
TG(54:6)	TG	447.24	467.29	385.94	355.36	475.78	453.51	1053.43	854.82
TG(55:1)	TG	834.26	834.44	895.73	707.24	818.94	836.99	442.09	383.73
TG(55:2)	TG	1692.61	1659.35	1490.59	1128.66	1359.16	1601.86	186.1	277.59
TG(55:3)	TG	888.06	1081.6	653.03	525.04	887.13	769.03	190.31	165.74
TG(56:1)	TG	4851.41	4415.4	2926.76	1374.14	4270.79	4116.98	622.29	534.78
TG(56:2)	TG	13456.6	14448.6	8884.74	6354.72	11455.5	12420.3	546.51	533.96
TG(56:4)	TG	2358.26	2526.38	2271.23	1770.53	1939.09	2167.02	536.4	516.81
TG(56:5)	TG	3117.04	3034.99	4999.7	3502.82	3290.76	3727.96	1394.47	921.77
TG(56:8)	TG	185.48	206.62	180.15	232.27	230.77	182.38	399.99	343.73
TG(57:1)	TG	634.33	582.52	439.11	436.03	513.99	545.74	452.19	401.69
TG(57:2)	TG	692.14	717.62	556.08	495.83	580.68	609.54	208.83	277.59
TG(57:3)	TG	529.14	545.17	358.42	292.77	361.14	506.22	106.1	169.82
TG(58:1)	TG	3145.95	2312.6	1409.9	675.95	2130.15	2198.22	524.61	427.82
TG(58:2)	TG	6282.26	6371.18	3457.82	2315.74	4954.86	5701.51	432.83	275.14
TG(58:3)	TG	3157.19	3797.91	2136.12	1582.77	2659.13	3129.52	186.1	162.47
TG(58:4)	TG	957.11	1038.68	1030.21	767.74	965.8	952.79	169.26	119.2
TG(58:6)	TG	1874.88	1818.29	2468.26	1865.8	2146.63	2317.49	677.03	526.61
TG(58:7)	TG	616.66	682.65	662.42	614.75	729.03	706.62	841.23	535.59
TG(59:2)	TG	460.09	453.78	325.89	283.73	347.66	352.27	159.15	182.89
TG(59:3)	TG	260.96	254.31	173.27	143.26	227.03	219.82	53.05	78.38
TG(60:1)	TG	1101.64	936.96	631.14	315.02	902.11	859.18	316.62	223.71
TG(60:10)	TG	206.36	130.33	166.39	162.73	176.83	146.32	283.78	231.06
TG(60:2)	TG	3162.01	2927.7	1762.06	837.28	2597.69	2751.59	242.52	280.86
TG(60:3)	TG	2218.54	2447.7	1139.05	886.66	1765.26	1900.73	138.94	129.82
TG(60:4)	TG	484.18	526.89	470.38	291.38	548.46	529.79	67.37	56.34
TG(60:5)	TG	406.29	456.16	467.26	375.53	469.04	472.24	79.15	59.6
TG(60:6)	TG	634.33	588.08	779.39	807.38	905.11	946.55	85.89	85.73
TG(60:7)	TG	399.87	456.16	473.51	410.99	404.6	570.71	146.52	122.47
TG(60:8)	TG	411.91	458.55	425.97	363.01	427.83	427.86	220.62	95.52
TG(61:2)	TG	208.77	206.62	215.8	127.96	268.24	197.63	116.21	89.81
TG(61:3)	TG	194.31	171.66	143.87	110.57	180.57	136.61	41.26	61.23
TG(62:1)	TG	383.01	325.04	170.14	112.66	234.52	243.4	155.78	149.41
TG(62:2)	TG	1099.24	913.91	560.46	237.83	862.4	911.19	107.79	161.66
TG(62:3)	TG	1169.89	1160.27	536.06	365.79	866.9	977.76	101.05	63.68
TG(62:4)	TG	270.59	288.48	213.92	165.51	344.66	252.41	72.42	143.7
TG(62:5)	TG	264.17	255.9	198.91	232.27	265.24	204.57	41.26	136.35
TG(62:6)	TG	321.18	306.76	325.27	230.88	344.66	359.2	84.21	23.68
TG(64:3)	TG	305.92	342.52	142.62	109.88	231.52	265.59	55.58	62.87
TG(64:4)	TG	118.03	120.8	98.21	78.58	129.62	120.66	45.47	39.19
TG(64:6)	TG	174.24	151.79	190.16	153.69	213.54	203.87	49.68	38.37
TG(66:3)	TG	150.15	90.6	66.93	71.63	124.38	147.01	45.47	42.46
TG(14:0/16:0/18:0), TG(16:0/16:0/16:0)	TG	16326.3	15191.6	10352.2	4903.39	12700	13914	3657.13	3736.08
TG(14:0/16:0/22:6)	TG	256.94	208.21	289.61	278.17	252.5	307.2	137.26	100.42
TG(16:0/16:0/18:0), TG(14:0/18:0/18:0)	TG	15997.9	11383.4	4209.06	2248.28	11151.2	9803.23	2175.92	2369.34
TG(16:0/16:0/22:6), TG(14:0/18:0/22:6)	TG	902.51	945.7	1190.35	1134.23	860.15	865.42	565.03	340.46
TG(16:0/18:0/18:0)	TG	6451.68	3809.83	1076.5	808.77	3853.45	3048.39	1098.91	1045.06
TG(16:0/18:0/22:6)	TG	1170.7	1107.82	2413.22	1670.39	1286.48	1332.8	290.52	208.2
TG(16:0/20:4/22:6)	TG	37.74	49.27	90.7	102.92	77.92	80.44	179.36	111.85
TG(18:0/18:0/22:5)	TG	1373.04	1227.82	2295.62	1795.57	1323.94	1371.63	207.99	129
TG(18:0/22:6/24:1)	TG	143.73	165.3	146.99	102.92	156.6	143.54	17.68	17.15
TG(20:1/20:1/22:6)	TG	163	153.38	222.68	175.25	204.55	216.35	74.1	25.31
TG(42:0)	TG	271.4	394.97	204.54	196.11	202.3	282.93	335.15	219.63
TG(44:0)	TG	1670.13	1954.98	1279.17	805.99	1358.41	1461.09	677.03	381.28
TG(46:0)	TG	6996.08	7831.05	5883.55	3650.94	5279.29	6325.61	2370.44	2083.58
TG(49:0)	TG	1575.38	1487.69	1079.63	932.55	1258.76	1349.44	979.33	1034.44
TG(51:0)	TG	926.6	874.97	492.9	449.93	892.37	766.95	416.83	402.51
TG(53:0)	TG	603.82	662.79	427.22	360.92	543.96	429.94	330.09	387.81
TG(57:5)	TG	251.32	214.57	304.62	251.74	271.98	233	79.15	75.93
TG(62:9)	TG	92.34	108.08	135.11	200.28	182.82	126.9	91.79	40.82
TG[e](16:0e/16:0/18:1), TG[e](18:1e/16:0/16:0)	TG[e]	17487.4	25041.3	14519.3	8488.96	11119.8	15172.6	1284.16	1312.04
TG[e](16:0e/18:1/22:6)	TG[e]	2253.07	2908.63	2612.13	1925.61	1785.49	2425.67	318.3	362.5
TG[e](18:0e/18:1/22:5)	TG[e]	2233	2327.7	3389.01	2865.81	2461.32	2517.9	221.47	206.56
TG[e](18:0e/18:1/22:6)	TG[e]	1943.13	2474.72	2866.09	2273.32	1963.06	2231.51	178.52	133.08
TG[e](18:1e/16:0/18:1)	TG[e]	10060.1	15550.1	6758.64	4886.7	7085.01	9058.47	1217.64	1499.82
TG[e](18:1e/18:1/22:5), TG[e](16:0e/18:1/24:6)	TG[e]	609.44	672.32	601.74	591.8	651.11	715.64	230.73	225.34
TG[e](48:1e)	TG[e]	4640.23	7386.81	3314.58	2216.29	2930.36	4139.17	402.51	383.73
TG[e](50:2e)	TG[e]	2946.82	4374.07	1800.22	1297.65	1562.21	2364.65	527.98	596.83
TG[e](52:1e)	TG[e]	14041.1	19034.1	17345.4	8736.53	11056.9	12081.9	828.6	787.06
TG[e](52:3e)	TG[e]	629.51	814.58	510.42	390.82	454.8	615.09	245.04	256.37
TG[e](54:1e)	TG[e]	3829.26	4970.11	4744.49	2307.39	3433.86	3881.21	177.68	169.82
TG[e](54:2e)	TG[e]	4396.14	6030.25	3196.36	2359.55	3239.81	4098.95	278.73	457.21
TG[e](54:3e)	TG[e]	969.16	1502.79	779.39	506.96	722.29	954.18	226.52	265.35
TG[e](54:4e)	TG[e]	614.25	709.67	783.76	559.81	634.62	607.46	170.94	64.5
TG[e](56:1e)	TG[e]	1485.45	1790.48	1172.83	480.53	962.8	1327.25	91.79	99.61
TG[e](56:2e)	TG[e]	1662.1	2198.96	1280.42	1088.33	1386.13	1567.19	90.94	123.28
TG[e](56:3e)	TG[e]	476.15	607.95	481.02	388.04	474.28	467.38	68.21	106.14
TG[e](56:4e)	TG[e]	692.14	699.34	1174.71	886.66	746.26	818.27	133.89	99.61
TG[e](58:1e)	TG[e]	648.78	677.89	335.9	148.82	436.07	496.51	65.68	50.62
TG[e](58:2e)	TG[e]	975.58	1257.23	690.56	388.04	797.96	835.6	122.94	80.01
TG[e](58:3e)	TG[e]	278.62	371.92	234.57	268.43	249.5	260.74	33.68	30.21
TG[e](58:5e)	TG[e]	1118.51	1023.58	3259.53	1976.38	1222.79	1335.58	117.89	79.2
TG[e](58:8e)	TG[e]	643.96	770.07	652.41	584.85	636.87	866.11	167.57	168.19
TG[e](60:2e)	TG[e]	374.98	488.75	242.07	129.35	307.95	332.85	86.73	42.46
TG[e](60:3e)	TG[e]	179.86	216.16	106.96	76.5	110.14	151.17	24.42	46.54
TG[e](60:5e)	TG[e]	217.6	205.03	449.74	289.29	351.4	265.59	67.37	35.11
TG[e](16:0e/14:0/22:6), TG[e](20:6e/16:0/16:0)	TG[e]	527.54	478.41	477.26	323.37	315.44	409.13	192.83	177.99
TG[e](16:0e/16:0/22:5)	TG[e]	2291.61	2647.17	3115.04	2107.11	2034.24	2450.64	250.1	260.45
TG[e](16:0e/16:0/22:6)	TG[e]	2018.61	2299.89	2720.97	1776.79	1722.55	2099.06	183.57	174.72
TG[e](16:0e/22:5/24:1), TG[e](18:0e/22:1/22:5)	TG[e]	299.5	271	273.35	261.48	268.98	287.78	85.89	21.23
TG[e](16:1e/16:0/22:5), TG[e](22:6e/16:0/16:0)	TG[e]	403.08	379.87	378.43	337.28	316.19	447.97	133.89	165.74
TG[e](18:0e/16:0/18:0), TG[e](16:0e/18:0/18:0)	TG[e]	2265.11	2371.41	711.2	275.39	1838.69	1321.71	160.84	242.49
TG[e](18:0e/20:1/22:5)	TG[e]	585.35	581.73	942.64	860.93	818.94	709.39	69.05	42.46
TG[e](18:0e/20:1/22:6)	TG[e]	501.84	523.71	848.82	684.29	588.17	746.15	32.84	22.86
TG[e](18:0e/22:1/22:6), TG[e](16:0e/22:6/24:1)	TG[e]	219.2	215.37	260.84	165.51	265.99	229.53	59.79	54.7
TG[e](18:0e/22:5/24:1), TG[e](16:0e/22:5/26:1)	TG[e]	133.29	195.5	183.9	139.78	150.6	140.08	18.53	32.66
TG[e](18:0e/22:6/24:1)	TG[e]	120.44	150.99	170.14	103.62	140.86	140.77	36.21	40.82
TG[e](46:0e)	TG[e]	2088.47	3397.38	2248.08	1160.65	1446.82	1945.11	232.41	275.96
TG[e](48:0e)	TG[e]	6866.81	9557.16	5603.94	2340.77	4610.2	5860.31	444.61	354.34
TG[e](50:0e)	TG[e]	7051.48	8516.09	4438.62	1474.98	5032.79	4961.6	382.3	466.19
TG[e](56:5e)	TG[e]	2737.25	2779.09	5859.15	4081.4	2630.66	3375.69	206.31	177.17
GA1(d18:1/16:0)	GA1	470.53	418.81	504.79	557.72	558.2	472.24	1411.32	1411.64
GA1(d18:1/24:1)	GA1	171.83	197.88	140.74	167.6	229.27	174.75	210.52	173.09
GA2(d18:1/16:0)	GA2	786.89	563.45	585.48	662.73	753.01	613.7	2295.49	2591.42
GA2(d18:1/24:0)	GA2	187.09	155.76	243.32	191.24	209.04	168.51	321.67	374.75
GA2(d18:1/24:1)	GA2	321.98	233.64	165.13	175.94	279.47	279.46	485.03	509.47
GalNAcGD1(d34:1)	GalNAcGD1	65.04	77.09	69.43	112.66	92.91	99.16	153.26	159.21
GalNAcGD1[2NeuGc](d34:1)	GalNAcGD1[2NeuGc]	151.76	138.28	154.5	169.68	128.87	162.96	592.82	654.79
GalNAcGD1[2NeuGc](d42:2)	GalNAcGD1[2NeuGc]	124.46	146.23	170.76	180.81	146.86	153.94	64.84	54.7
GalNAcGD1[NeuGc](d34:1)	GalNAcGD1[NeuGc]	129.27	154.97	123.23	152.3	129.62	176.14	281.25	333.11
GalNAcGD1[NeuGc](d42:2)	GalNAcGD1[NeuGc]	141.32	108.88	140.74	155.77	138.61	132.45	57.26	58.78
GD1(d18:1/16:0)	GD1	1302.38	1274.71	1394.89	1923.52	1691.83	2077.56	1266.48	1722.71
GD1(d18:1/22:0)	GD1	199.13	200.27	203.92	253.13	277.23	190	47.16	61.23
GD1(d18:1/24:0)	GD1	471.33	402.12	319.01	479.14	393.36	424.39	38.74	43.27
GD1(d18:1/24:1)	GD1	1056.68	1066.5	659.91	851.19	1093.17	944.47	80	116.75
GD1(d34:0)	GD1	195.12	203.45	182.65	172.46	174.58	235.77	192.83	209.01
GD1(d36:1)	GD1	179.06	181.19	213.3	293.47	202.3	173.36	58.1	76.75
GD1(d38:1)	GD1	150.15	127.15	162.63	252.44	191.06	194.16	69.89	50.62
GD1(d42:2)	GD1	224.02	189.14	141.37	242.7	204.55	251.03	168.41	188.6
GD1[2NeuGc](d18:1/16:0)	GD1[2NeuGc]	199.93	193.91	283.98	219.06	212.79	196.24	1138.48	645.81
GD1[2NeuGc](d18:1/16:0)	GD1[2NeuGc]	1598.67	1388.36	1609.44	1602.24	1673.85	1653.87	5022.97	3847.12
GD1[2NeuGc](d18:1/18:0)	GD1[2NeuGc]	235.26	203.45	397.82	413.77	319.19	266.28	209.68	204.11
GD1[2NeuGc](d18:1/20:0)	GD1[2NeuGc]	220.81	218.54	292.11	351.88	199.3	239.24	111.15	92.26
GD1[2NeuGc](d18:1/22:0)	GD1[2NeuGc]	195.12	216.96	302.75	331.71	203.05	176.14	96.84	116.75
GD1[2NeuGc](d18:1/24:0)	GD1[2NeuGc]	256.14	240.8	321.51	292.08	257	250.33	51.37	49.8
GD1[2NeuGc](d18:1/24:1)	GD1[2NeuGc]	328.41	243.18	294.62	339.36	349.9	253.8	50.52	60.42
GD1[2NeuGc](d18:1/24:1)	GD1[2NeuGc]	1200.41	1002.13	893.85	974.28	989.02	970.13	178.52	121.65
GD1[2NeuGc](d34:0)	GD1[2NeuGc]	132.49	130.33	158.25	171.07	158.09	137.3	587.77	635.2
GD1[NeuGc](d34:0)	GD1[NeuGc]	157.38	161.33	155.13	183.59	154.35	128.98	382.3	452.31
GD1[NeuGc](d34:1)	GD1[NeuGc]	1691.81	1463.85	1656.98	2159.27	1891.88	1729.45	2974.2	3221.72
GD1[NeuGc](d36:1)	GD1[NeuGc]	206.36	228.88	280.23	437.42	248.01	206.65	109.47	77.56
GD1[NeuGc](d38:1)	GD1[NeuGc]	199.93	157.35	272.72	308.07	227.03	238.55	53.89	57.97
GD1[NeuGc](d40:1)	GD1[NeuGc]	256.14	205.83	231.44	309.46	199.3	196.24	138.94	78.38
GD1[NeuGc](d42:1)	GD1[NeuGc]	341.25	321.86	379.68	415.86	311.69	300.26	54.73	57.97
GD1[NeuGc](d42:2)	GD1[NeuGc]	1328.08	1324.78	909.49	1140.48	1455.07	1363.31	212.2	222.07
GM1(d18:1/16:0)	GM1	1420.41	1044.25	1275.41	1565.38	1613.91	1498.54	3183.04	3495.23
GM1(d34:0)	GM1	179.86	143.05	133.86	132.82	182.82	164.35	253.46	354.34
GM1(d40:1)	GM1	172.63	170.86	203.29	270.52	197.06	192.78	132.21	144.51
GM1[NeuGc](d18:1/24:1)	GM1[NeuGc]	410.31	472.06	373.43	395.69	426.33	419.53	156.63	185.33
GM1[NeuGc](d34:1)	GM1[NeuGc]	757.18	535.63	714.96	705.15	592.67	645.6	2010.87	1747.21
GM1[NeuGc](d42:1)	GM1[NeuGc]	157.38	171.66	192.66	164.12	145.36	123.43	57.26	89.81
GT1b(d42:2)	GT1b	106.79	124.77	64.43	103.62	108.64	193.47	23.58	24.49
AcGD1(d18:1/16:0)	AcGD1	884.05	873.38	818.17	1205.16	1085.68	978.45	2922	4230.85
AcGD1(d18:1/24:0)	AcGD1	234.46	228.08	238.32	363.7	255.5	236.46	64	135.53
AcGD1(d34:0)	AcGD1	150.15	112.05	93.2	95.97	104.15	183.76	362.93	612.34
AcGD1(d38:1)	AcGD1	128.47	150.99	158.88	285.12	177.57	180.3	78.31	134.71
AcGD1(d42:2)	AcGD1	700.17	712.06	539.82	720.45	863.9	755.86	125.47	165.74
AcGD1[NeuGc](d34:1)	AcGD1[NeuGc]	362.93	285.3	352.16	396.39	342.41	378.62	1658.89	1694.14
AcGD1[NeuGc](d42:1)	AcGD1[NeuGc]	112.41	97.75	146.37	127.96	90.66	107.48	37.89	64.5
AcGD1[NeuGc](d42:2)	AcGD1[NeuGc]	322.78	251.13	257.08	266.34	364.89	266.28	60.63	60.42
Car(18:1)	Car	1657.28	876.56	909.49	617.53	1203.31	1142.1	687.13	713.58
Car(16:0)	Car	2200.08	1444.78	2029.15	1884.58	2230.55	2153.15	577.66	640.1
Car(18:0)	Car	717.03	661.2	1194.72	958.98	630.13	737.83	395.77	358.42
FA(18:1)	FA	11696.5	10247	7865.79	9226.8	9434.7	12308	9034.61	12922
FA(18:2)	FA	791.71	627.82	533.56	525.04	593.41	1309.22	733.45	1086.7
FA(20:1)	FA	1613.12	1376.43	1484.96	1622.41	1373.4	1503.39	379.78	449.86
FA(22:0)	FA	753.97	534.04	793.77	885.96	629.38	626.18	691.34	747.05
FA(22:1)	FA	977.99	741.46	922.63	870.66	921.59	1142.8	193.68	193.5
FA(22:5)	FA	61.02	91.39	128.23	130.74	89.91	95.7	748.6	632.75
FA(24:0)	FA	1055.88	1014.84	1577.54	1523.66	973.29	994.4	597.03	727.46
FA(24:1)	FA	1405.96	902.79	1488.71	1645.36	1490.28	1463.86	447.14	632.75
FA(26:0)	FA	478.56	406.1	630.51	589.02	398.61	475.01	227.36	304.54
FA(26:1)	FA	437.61	236.82	381.56	415.86	415.84	362.67	147.36	186.15

## Sheet: Classification of Lipid
Fig. 6d, 6h, Supplementary Fig. 6c, 6d and 6f
Group	Lipid	Lipid_class	Total	Oleic Acid (-)	Oleic Acid (+)
Group1	MG[e]	Glycerolipid	3	3	0
	DG	Glycerolipid	27	12	15
	DG[e]	Glycerolipid	16	16	0
	TG	Glycerolipid	90	18	72
	TG[e]	Glycerolipid	41	14	27
	GA1	Ganglioside	2	2	0
	GA2	Ganglioside	3	3	0
	GalNAcGD1	Ganglioside	1	1	0
	GalNAcGD1[2NeuGc]	Ganglioside	2	2	0
	GalNAcGD1[NeuGc]	Ganglioside	2	2	0
	GD1	Ganglioside	8	8	0
	GD1[2NeuGc]	Ganglioside	9	9	0
	GD1[NeuGc]	Ganglioside	7	7	0
	GM1	Ganglioside	3	3	0
	GM1[NeuGc]	Ganglioside	3	3	0
	GT1b	Ganglioside	1	1	0
	AcGD1	Ganglioside	5	5	0
	AcGD1[NeuGc]	Ganglioside	3	3	0
	FA	Acyl carnitine	10	9	1
Group2	BMP	phhopholipid	2	0	2
	PI	phhopholipid	36	20	16
	PI[e]	phhopholipid	1	1	0
	PI[sn2+O]	phhopholipid	7	7	0
	PIP1	phhopholipid	1	1	0
	PC	Glycerophopholipid	64	43	21
	PC[e]	Glycerophopholipid	18	15	3
	PC[sn2+O]	Glycerophopholipid	1	0	1
	PS	Glycerophopholipid	20	12	8
	PS[sn2+O]	Glycerophopholipid	2	1	1
	PE	Glycerophopholipid	31	17	14
	PE[p]	Glycerophopholipid	32	28	4
	PE[sn2+O]	Glycerophopholipid	1	1	0
	PG	Glycerophopholipid	7	3	4
	CmpE	Glycerophopholipid	9	8	1
	CL	Glycerophopholipid	23	4	19
	PA	Glycerophopholipid	8	4	4
Group3	LE	lysophospholipid	3	2	1
	LPC	lysophospholipid	8	7	1
	LPC[e]	lysophospholipid	2	2	0
	LPE	lysophospholipid	9	7	2
	LPE[p]	lysophospholipid	4	4	0
	LPI	lysophospholipid	6	4	2
	LPS	lysophospholipid	2	1	1
	SM	Glycolipid	13	13	0
	SM[NAcylOH]	Glycolipid	1	1	0
	Sph	Glycolipid	2	2	0
	Cer	Glycolipid	18	18	0
	CerPE	Glycolipid	1	1	0
	G1Cer	Glycolipid	13	13	0
	G2Cer	Glycolipid	4	4	0
	cho	Choresterol	3	3	0
	ChE	Choresterol	24	23	1
	ChE[COOH]	Choresterol	1	1	0
	Car	free fatty acid	3	2	1

## Sheet: STANDARDIZE
Fig. 6e
Results	Class	1_Ctrl_1	5_Ctrl_2	2_SCD2ko_1	6_SCD2ko_2	3_FADS2ko_1	7_FADS2ko_2	4_ACC1ko_1	8_ACC1ko_2
TG(18:1/18:1/22:6)	TG	-1.16555	0.881781	-0.0362252	-1.12861	-0.046241	0.371303	1.74872	-0.625188
TG(58:7)	TG	-0.624549	0.0990271	-0.122794	-0.645492	0.607581	0.361857	1.83785	-1.51348
PC(12:0/14:0)	PC	-0.678859	-0.147531	0.337281	-1.4159	-0.870125	0.7984	1.71313	0.263605
SM[NAcylOH](d18:1/16:0)	SM[NAcylOH]	-0.378436	-0.243133	-0.797293	-0.531762	-0.196863	-0.438251	2.3665	0.219233
TG(14:0/18:1/22:6), TG(16:0/16:1/22:6)	TG	-0.0943261	-0.275347	-0.273415	-0.894915	-0.430481	-0.332725	2.39476	-0.0935533
CL(14:0/16:1/18:1/18:1), CL(16:0/16:1/16:1/18:1), 他	CL	0.0406476	1.22726	-1.82271	-0.200764	0.910654	-0.219893	0.822928	-0.758123
GA1(d18:1/24:1)	GA1	-0.408464	0.526553	-1.52438	-0.560292	1.65324	-0.303656	0.980243	-0.363239
CL(18:1/18:1/18:1/18:1)	CL	0.735214	0.374834	0.329077	-1.54873	0.568503	-1.66223	0.570986	0.632349
CL(16:1/16:1/18:1/18:1), CL(14:0/18:1/18:1/18:2)	CL	1.52541	-0.107247	-1.28362	-0.750566	0.910145	-1.11703	0.545424	0.277483
ChE(26:0)	ChE	1.03622	0.966007	-0.790097	-0.995142	1.43684	-0.463038	-0.153467	-1.03733
PI(16:0/16:1), PI(14:0/18:1)	PI	1.18951	0.758937	-1.148	-1.70342	-0.157217	0.703332	-0.142883	0.499735
BMP(16:1/18:1)	BMP	0.82763	0.422347	-1.14813	-1.71618	0.301793	0.906435	-0.459521	0.865626
CL(16:1/18:1/18:1/18:2)	CL	1.0962	0.579431	-0.992313	-1.82222	0.387547	0.364291	-0.438784	0.825841
PC(17:1/22:6)	PC	1.15485	0.532991	-1.17901	-1.20936	0.270053	1.0015	-1.08883	0.517813
PS[sn2+O](18:1/18:0), PS[sn2+O](18:0/18:1)	PS[sn2+O]	1.16859	1.13863	-1.14074	-1.40193	0.304018	0.476681	-0.821673	0.27642
FA(18:1)	FA	0.759416	-0.0532286	-1.38814	-0.625147	-0.508596	1.10218	-0.732891	1.44641
GD1(d34:0)	GD1	-0.0296083	0.372244	-0.631181	-1.12276	-1.02049	1.93141	-0.140081	0.640467
FA(18:2)	FA	0.0586785	-0.520779	-0.854049	-0.884173	-0.642441	1.88841	-0.147308	1.10166
PI(14:0/16:0), PI(12:0/18:0)	PI	-0.0158931	0.526897	1.50643	0.573079	-1.76571	-0.995994	0.0833142	0.0878755
PE[p](16:0p/18:2)	PE[p]	-0.424279	1.77719	-0.0182714	-0.305851	-1.4659	-0.105436	-0.522623	1.06517
PE[p](16:0p/20:5)	PE[p]	0.276338	0.726242	0.24137	-0.894171	-1.54638	-0.745635	0.377393	1.56484
PA(14:0/18:1), PA(16:0/16:1)	PA	-0.0443401	1.44859	-1.30861	-0.441119	-0.536522	0.343031	-0.835462	1.37443
DG(14:1/18:1), DG(16:1/16:1), 他	DG	0.44382	1.7749	-1.26384	-1.23233	0.0198625	0.38986	-0.499552	0.367286
TG(48:2)	TG	0.366619	2.03169	-0.694258	-1.022	-1.01048	0.233503	-0.208711	0.303635
TG(42:0)	TG	0.111013	1.8212	-0.81432	-0.930989	-0.845321	0.270586	0.993303	-0.605476
PS[sn2+O](22:6/18:0)	PS[sn2+O]	-0.552103	1.06089	-1.37759	-1.01431	-0.241142	-0.0964523	1.34474	0.87597
TG(50:3)	TG	0.193225	0.81536	-0.610121	-1.75163	-0.853647	0.16741	0.917108	1.1223
PC(16:0/17:0)	PC	-0.890923	-1.17622	0.546947	1.2264	-0.586094	-0.86997	0.434351	1.31551
SM(d18:1/23:0)	SM	-0.899596	-1.09063	0.515157	1.4275	-0.451964	-1.06442	0.519379	1.04456
PS(18:0/20:3)	PS	-1.04453	-1.31372	0.301639	1.51624	-0.228029	-0.660512	0.337657	1.09126
LPS(18:0)	LPS	-0.925626	-1.3711	0.154991	1.2155	-0.282231	-0.617092	0.349277	1.47628
LPC(18:0)	LPC	-1.25865	-1.02808	0.237908	1.17224	-0.46871	-0.735233	0.998147	1.08238
LPE[p](20:0p)	LPE[p]	-1.22329	-1.10518	-0.282581	1.17184	0.181544	-0.740938	0.645783	1.35281
Cer(d18:1/22:1), Cer(d16:1/24:1)	Cer	-1.01883	-1.27981	-0.136869	1.37932	-0.185501	-0.685259	0.818129	1.10882
PI(20:1/22:5)	PI	-0.544062	-1.40517	-0.308172	1.8679	0.03455	-0.485269	-0.107056	0.947281
LPE(20:1)	LPE	-1.00579	-1.06108	-0.254593	1.26538	-0.357028	-0.317787	0.00812225	1.72278
Sph(d18:1)	Sph	-1.10586	-1.46136	-0.261357	0.852465	-0.16095	0.0782533	0.439869	1.61894
DG(16:0/20:4)	DG	-1.0306	-1.34197	0.0630564	-0.547136	0.634141	-0.342331	1.17034	1.3945
TG(53:5)	TG	-0.656615	-1.31736	1.07519	-0.932459	0.771788	-0.629055	0.402095	1.28641
LPI(18:1)	LPI	-1.08003	-0.137819	1.24129	-0.846683	-0.436525	-0.66308	0.227265	1.69558
LPI(20:3)	LPI	-1.03283	-0.671832	0.938686	-0.0596794	-0.957007	-0.723959	1.1648	1.34182
LPI(16:0)	LPI	-0.678953	-1.17362	0.0479821	0.274314	-0.434982	-0.64289	0.569105	2.03904
LPE(18:1)	LPE	-0.794118	-0.635308	-0.5673	-0.0345191	-0.530476	-0.429674	0.903037	2.08836
PC(17:1/18:1)	PC	-0.755159	-0.709145	-0.362414	-0.136536	-0.53185	-0.376575	0.651964	2.21971
LPE[p](18:1p)	LPE[p]	-0.764179	-0.75928	-0.160675	-0.0495991	-0.629473	-0.524984	0.748185	2.14001
PIP1(18:0/20:4)	PIP1	-0.513718	-0.68806	-0.534002	0.824786	-0.9307	-0.719128	0.716945	1.84388
LPE(18:0)	LPE	-0.923995	-0.886489	-0.219837	0.707195	-0.711087	-0.642757	0.944747	1.73222
LPE(18:0)	LPE	-0.994286	-1.09892	0.313803	0.657313	-0.666431	-0.71906	0.963875	1.5437
Cer(d18:1/23:1), Cer(d17:1/24:1)	Cer	-1.14724	-1.20659	-0.105467	0.847859	-0.511192	-0.301475	0.889874	1.53424
G2Cer(d18:1/24:0)	G2Cer	-0.848919	-1.27141	0.168726	1.11052	-0.721046	-0.541529	0.618662	1.48499
CL(16:1/18:2/18:2/20:3), CL(18:2/18:2/18:2/18:2), 他	CL	-1.15791	-1.37982	0.200571	0.26623	-0.27571	-0.255096	1.05732	1.54442
DG(18:0/20:4)	DG	-1.02673	-1.74593	0.29992	0.351286	-0.192083	0.0135535	1.11712	1.18286
PI(17:0/20:4)	PI	-0.843892	-0.885128	-0.344545	0.332638	-0.530855	-0.705251	1.66809	1.30895
ChE(20:4)	ChE	-0.7151	-0.914394	-0.296877	0.16741	-0.557845	-0.655455	1.92108	1.05118
ChE(16:1)	ChE	-0.88075	-1.15954	-0.190208	0.134013	-0.597389	-0.212783	1.76888	1.13777
ChE(18:3)	ChE	-0.782946	-1.05329	-0.0901543	0.448716	-0.873131	-0.441263	1.72252	1.06955
PC(18:0/20:4)	PC	-0.904309	-1.07408	-0.0050212	0.535266	-0.516237	-0.723663	1.75578	0.932263
ChE(18:2)	ChE	-0.828951	-1.1196	-0.0957633	0.377282	-0.583002	-0.590856	1.72334	1.11755
ChE[COOH](5:0)	ChE[COOH]	-0.826502	-1.39834	-0.00294047	0.651424	-0.254127	-0.745158	1.27454	1.30111
PI(19:1/20:4)	PI	-0.933871	-1.11993	-0.525973	0.712082	-0.232592	-0.607671	1.35817	1.34979
SulfoChoresterol	cho	-0.804398	-1.24095	-0.283097	0.53534	-0.339833	-0.655311	1.30992	1.47833
PS(18:0/22:5)	PS	-1.01812	-1.31803	-0.116449	0.679608	-0.0119782	-0.639543	1.66086	0.763659
PC(18:2/19:1)	PC	-1.23504	-0.891244	-0.115002	0.598154	-0.359798	-0.660334	1.64575	1.01752
CL(18:2/18:2/20:3/20:3)	CL	-1.23219	-1.1344	0.0512738	0.691829	-0.426145	-0.507478	1.32886	1.22825
GalNAcGD1(d34:1)	GalNAcGD1	-1.06745	-0.733831	-0.94591	0.250978	-0.29583	-0.12279	1.37505	1.53979
PE[p](16:0p/22:5), PE[p](18:1p/20:4)	PE[p]	-0.636858	-0.764074	-0.961905	0.1509	-0.492698	-0.35695	1.47717	1.58442
PE[p](17:0p/20:4)	PE[p]	-0.916829	-0.587725	-0.845467	0.0246547	-0.381802	-0.371917	1.73203	1.34706
G2Cer(d18:1/24:1)	G2Cer	-0.609233	-1.33615	-0.914492	0.205981	0.130359	-0.194499	1.0303	1.68774
choresterol	cho	-0.903612	-1.13077	-0.989182	0.378422	-0.176421	0.0908481	1.4531	1.27761
Cer(d18:1/16:0)	Cer	-0.809978	-0.887506	-0.361834	0.0613096	-0.525923	-0.567328	1.39532	1.69594
LPE(16:0)	LPE	-0.815197	-0.881143	-0.228344	-0.0110543	-0.473739	-0.68562	1.44156	1.65354
LPI(20:4)	LPI	-0.829194	-0.829545	-0.22872	-0.0673834	-0.501243	-0.65728	1.41947	1.6939
PI(18:0/22:6)	PI	-0.792786	-0.944744	-0.251205	0.0356924	-0.515566	-0.617747	1.58984	1.49652
PC(18:1/20:3)	PC	-0.70301	-0.840823	-0.45826	-0.0359157	-0.495589	-0.616459	1.56011	1.58994
PC(14:0/15:0)	PC	-0.683192	-0.962816	-0.366627	-0.07621	-0.399396	-0.640393	1.53102	1.59761
PE[p](20:0p/22:6)	PE[p]	-0.697345	-0.881394	0.2121	0.106929	-0.733013	-0.923585	1.32088	1.59543
LPS(18:1)	LPS	-0.869796	-0.799351	-0.286178	0.161566	-0.731612	-0.523541	1.38444	1.66447
LPC(18:1)	LPC	-0.77658	-0.937237	-0.321859	0.39318	-0.754427	-0.561439	1.47838	1.47998
Cer(d18:1/17:0)	Cer	-0.906292	-1.01647	-0.121427	0.355262	-0.630401	-0.593606	1.37876	1.53418
G2Cer(d18:1/22:0)	G2Cer	-1.17155	-0.53564	-0.338236	0.247862	-0.133499	-0.96956	1.44481	1.45581
PS(18:0/22:6)	PS	-0.931766	-1.06455	-0.453741	0.141711	-0.0733209	-0.54339	1.77395	1.1511
PE(18:0/22:5)	PE	-0.779652	-1.04868	-0.437743	0.21422	-0.332287	-0.602015	1.74157	1.24458
PI(16:0/20:4)	PI	-0.967778	-1.07119	-0.20831	0.0526046	-0.281768	-0.527547	1.50919	1.4948
DG(16:0/22:5), DG(18:1/20:4)	DG	-0.807642	-1.11416	-0.56872	0.0985125	-0.16288	-0.457478	1.51679	1.49558
PI(16:0/16:0)	PI	-0.478319	-0.754065	-0.842922	0.553452	-0.468952	-0.41089	2.17884	0.222851
PI[sn2+O](18:0/22:6)	PI[sn2+O]	-0.790814	-0.679768	-0.498583	0.324663	-0.446087	-0.729583	2.06222	0.75795
TG(52:5)	TG	-0.971009	-0.407347	-0.684718	0.0936095	-0.418477	-0.459336	2.12149	0.725785
ChE(22:5)	ChE	-0.950134	-0.894068	-0.297087	0.100094	-0.138537	-0.228236	2.25972	0.148245
TG(16:0/20:4/22:6)	TG	-1.23075	-0.965681	-0.0132191	0.267715	-0.307027	-0.249093	2.02505	0.473013
ChE(22:6)	ChE	-0.879993	-1.108	-0.405412	-0.0372013	0.366586	-0.611639	1.94781	0.727841
TG(16:0/22:5/22:6), TG(18:1/20:4/22:6)	TG	-0.675283	-0.904829	-0.257361	-0.222216	-0.246918	-0.535909	2.20278	0.639737
PC(18:1/20:4), PC(16:0/22:5)	PC	-0.608721	-0.653322	-0.52387	-0.330306	-0.481161	-0.55326	1.9742	1.17644
PS(16:0/20:4)	PS	-0.579702	-0.723127	-0.62692	-0.31233	-0.414377	-0.493312	1.94561	1.20416
PE(17:0/22:6)	PE	-0.65233	-0.642279	-0.414889	-0.444924	-0.418255	-0.594329	1.93615	1.23085
GD1[2NeuGc](d18:1/16:0)	GD1[2NeuGc]	-0.516218	-0.671114	-0.508286	-0.513589	-0.460847	-0.475563	2.00582	1.13979
PG(18:2/18:2)	PG	-0.612928	-0.507744	-0.334382	-0.251723	-0.941553	-0.510158	1.74738	1.41111
LPE(22:6)	LPE	-0.686431	-0.514969	-0.445627	-0.318856	-0.554356	-0.691996	1.70091	1.51132
PE(17:0/22:5)	PE	-0.605295	-0.701655	-0.454302	-0.314789	-0.520042	-0.59272	1.84918	1.33963
FA(22:5)	FA	-0.674163	-0.564247	-0.430914	-0.42183	-0.569603	-0.548648	1.81435	1.39506
GM1[NeuGc](d34:1)	GM1[NeuGc]	-0.359907	-0.746085	-0.4335	-0.4506	-0.64666	-0.5544	1.82537	1.36579
PC(16:1/20:4), PC(14:0/22:5)	PC	-0.530663	-0.55025	-0.539228	-0.508274	-0.529995	-0.543054	1.88885	1.31261
PC(17:1/20:4)	PC	-0.572024	-0.515703	-0.500092	-0.502086	-0.573591	-0.528665	1.91327	1.2789
PS(18:1/20:4), PS(16:0/22:5)	PS	-0.5594	-0.558646	-0.59628	-0.43	-0.610118	-0.46655	1.77964	1.44135
PI(16:0/20:5)	PI	-0.567233	-0.594833	-0.453653	-0.543317	-0.498576	-0.563437	1.79735	1.42369
Sph(d18:0)	Sph	-0.534103	-0.558038	-0.541774	-0.537394	-0.51928	-0.534097	1.7951	1.42959
SM(d17:1/16:0)	SM	-0.610596	-0.630731	-0.488527	-0.41278	-0.517527	-0.572399	1.62354	1.60902
Cer(d17:1/16:0)	Cer	-0.624237	-0.648037	-0.516352	-0.393928	-0.506249	-0.541864	1.62084	1.60982
Cer(d18:1/14:0), Cer(d16:1/16:0)	Cer	-0.634727	-0.741135	-0.450167	-0.355397	-0.45166	-0.583088	1.64683	1.56934
GA1(d18:1/16:0)	GA1	-0.599155	-0.720618	-0.518697	-0.394393	-0.393265	-0.595139	1.61026	1.61101
PI(18:1/20:5), PI(18:2/20:4)	PI	-0.59737	-0.590792	-0.574453	-0.358351	-0.499765	-0.606625	1.68448	1.54288
PI(17:1/20:4)	PI	-0.564229	-0.634478	-0.593644	-0.382607	-0.546683	-0.50714	1.69093	1.53785
PE(18:1/22:6)	PE	-0.585868	-0.618811	-0.580508	-0.464618	-0.479233	-0.501833	1.71595	1.51492
PI(18:1/22:5)	PI	-0.560851	-0.598354	-0.574506	-0.471278	-0.493207	-0.537415	1.68339	1.55222
PE(17:0/20:4)	PE	-0.581562	-0.584753	-0.544393	-0.463964	-0.520853	-0.539494	1.69878	1.53624
PC(18:1/20:5)	PC	-0.561378	-0.58175	-0.516887	-0.484183	-0.529135	-0.55795	1.74396	1.48733
PE(18:1/20:4)	PE	-0.554202	-0.619066	-0.570781	-0.467979	-0.46665	-0.549146	1.74821	1.47961
PE(18:1/22:5)	PE	-0.555817	-0.590426	-0.564537	-0.488555	-0.476317	-0.551522	1.76639	1.46078
PI(18:1/20:4)	PI	-0.717561	-0.850763	-0.702776	-0.14506	-0.265137	-0.466798	1.61229	1.5358
PS(16:0/16:0), PS(14:0/18:0)	PS	-0.689444	-0.765979	-0.765325	-0.195088	-0.237032	-0.503035	1.68992	1.46599
SM(d18:1/16:0)	SM	-0.719245	-0.739893	-0.694975	-0.223839	-0.356775	-0.446875	1.67408	1.50753
PE[p](18:1p/22:5)	PE[p]	-0.614828	-0.52544	-0.822274	-0.405037	-0.372901	-0.468091	1.61075	1.59782
CL(16:1/18:2/18:2/18:2)	CL	-0.786136	-0.658074	-0.666912	-0.519202	-0.294403	-0.260079	1.52616	1.65864
PS(18:1/22:6)	PS	-0.596039	-0.68462	-0.605094	-0.439321	-0.420451	-0.473123	1.74427	1.47438
G2Cer(d18:1/16:0)	G2Cer	-0.540212	-0.695368	-0.589006	-0.43647	-0.439642	-0.508988	1.80954	1.40015
PS(17:0/20:4)	PS	-0.599564	-0.773418	-0.549369	-0.32683	-0.479121	-0.479995	1.72074	1.48756
PS(17:0/22:5), PS(18:0/21:5)	PS	-0.659849	-0.744884	-0.506374	-0.308886	-0.506841	-0.477301	1.74346	1.46068
PS(18:1/22:5)	PS	-0.586342	-0.681237	-0.663239	-0.315996	-0.423613	-0.529768	1.78938	1.41082
PE(16:0/20:4)	PE	-0.624946	-0.71221	-0.551731	-0.292968	-0.460204	-0.549732	1.82416	1.36763
PE(16:0/22:6)	PE	-0.627343	-0.737423	-0.530058	-0.313697	-0.426594	-0.568877	1.75183	1.45217
PS(12:0/18:0), PS(14:0/16:0)	PS	-0.463733	-0.80828	-0.738943	-0.509983	-0.299537	-0.36183	1.73492	1.44739
PS(16:0/22:6)	PS	-0.678844	-0.861842	-0.581806	-0.347253	-0.263948	-0.425576	1.79877	1.3605
CerPE(d34:1)	CerPE	-0.783322	-0.868515	-0.507131	-0.202543	-0.555529	-0.186512	1.84713	1.25643
PE(18:0/20:4)	PE	-0.662772	-0.79135	-0.452683	-0.176862	-0.49222	-0.605658	1.70926	1.47229
PE(18:0/22:6)	PE	-0.746948	-0.897469	-0.453127	-0.0364758	-0.377563	-0.597703	1.77411	1.33518
PE[sn2+O](22:6/18:0)	PE[sn2+O]	-0.498682	-0.619375	-0.632424	-0.726837	-0.154225	-0.428925	2.0539	1.00657
TG(54:6)	TG	-0.455241	-0.375476	-0.699111	-0.820767	-0.341701	-0.430297	1.95636	1.16623
PC(15:0/20:4)	PC	-0.632184	-0.293822	-0.630913	-0.549207	-0.413506	-0.514916	2.13935	0.895196
GD1[2NeuGc](d18:1/16:0)	GD1[2NeuGc]	-0.54796	-0.565662	-0.300805	-0.491707	-0.510144	-0.558811	2.21191	0.76318
PC(14:0/20:4)	PC	-0.518704	-0.533898	-0.518462	-0.466523	-0.529551	-0.493138	2.14381	0.916462
ChE(20:5)	ChE	-0.6293	-0.607638	-0.429105	-0.31924	-0.565441	-0.488814	2.14052	0.89902
PE(14:0/16:0)	PE	-0.39901	-0.519758	-0.899476	-0.322911	-0.263507	-0.748249	1.74613	1.40679
TG(56:8)	TG	-0.726367	-0.469131	-0.791224	-0.157016	-0.175268	-0.764089	1.88384	1.19926
PC(18:1/22:6)	PC	-0.585723	-1.00371	-0.722551	-0.14906	-0.0212547	-0.534468	1.87487	1.1419
PC(16:0/20:4)	PC	-0.696088	-0.772358	-0.424707	-0.14123	-0.447816	-0.620514	1.95111	1.1516
PC(18:1/22:5)	PC	-0.715556	-0.792563	-0.642231	0.0109166	-0.351938	-0.54752	1.9701	1.0688
PC(17:0/20:4)	PC	-0.689587	-0.779232	-0.48408	0.0200034	-0.319038	-0.759415	1.99041	1.02094
DG(18:1/22:6)	DG	0.0609299	-0.612152	-1.388	-0.651208	-0.235287	0.00686016	1.75769	1.06117
PE[p](14:0p/20:4)	PE[p]	-0.0340897	-0.869065	-0.32363	-0.358458	-0.432835	-1.0435	1.68486	1.37672
TG(60:10)	TG	0.366047	-1.14772	-0.429759	-0.50263	-0.221898	-0.829354	1.90748	0.857825
LPE(22:5)	LPE	-0.765567	-0.734493	-0.586074	-0.139843	-0.726638	-0.12441	1.19656	1.88047
GalNAcGD1[NeuGc](d34:1)	GalNAcGD1[NeuGc]	-0.708917	-0.381918	-0.785768	-0.41589	-0.704464	-0.112557	1.22483	1.88468
PE(17:1/18:1)	PE	-0.473127	-0.52398	-0.471261	-0.523552	-0.499292	-0.57942	0.941181	2.12945
LPE(18:1)	LPE	-0.63354	-0.62773	-0.483474	-0.294637	-0.536659	-0.520316	1.03263	2.06373
PE(16:0/18:2)	PE	-0.531989	-0.551742	-0.667825	-0.419288	-0.446039	-0.461788	0.973884	2.10479
AcGD1(d18:1/16:0)	AcGD1	-0.587579	-0.596044	-0.639843	-0.332839	-0.427624	-0.512691	1.02915	2.06747
PE(16:0/16:1), PE(14:0/18:1)	PE	-0.362216	-0.337169	-0.725275	-0.663346	-0.524955	-0.528295	1.18291	1.95834
PG(16:1/18:1)	PG	-0.421677	-0.456677	-0.715927	-0.588596	-0.547941	-0.413662	1.16029	1.98419
PE(18:1/19:1)	PE	-0.466682	-0.559558	-0.844062	-0.394622	-0.422418	-0.403255	1.05337	2.03723
PS(16:1/18:1), PS(16:0/18:2)	PS	-0.560999	-0.487397	-0.678113	-0.49179	-0.468898	-0.458438	1.14358	2.00205
PE(18:1/18:2)	PE	-0.522559	-0.586229	-0.577782	-0.492387	-0.515996	-0.464527	1.17121	1.98827
SM(d18:0/16:0)	SM	-0.411912	-0.553691	-0.622315	-0.558834	-0.516534	-0.483729	1.1425	2.00451
PC(14:0/14:1)	PC	-0.334111	-0.319017	-0.704075	-0.758379	-0.555897	-0.530249	1.60411	1.59762
PC(14:0/16:1)	PC	-0.375489	-0.49071	-0.779684	-0.710606	-0.474917	-0.374648	1.60807	1.59799
PE(17:1/20:4)	PE	-0.719961	-0.435353	-0.386673	-0.617231	-0.495068	-0.567428	1.56164	1.66007
PS(18:1/18:2), PS(16:0/20:3), 他	PS	-0.577819	-0.634104	-0.477065	-0.422193	-0.549405	-0.566926	1.49856	1.72895
GD1[2NeuGc](d34:0)	GD1[2NeuGc]	-0.609586	-0.619612	-0.490011	-0.430501	-0.490753	-0.587258	1.50378	1.72394
SM(d18:1/14:0), SM(d16:1/16:0)	SM	-0.511611	-0.669686	-0.530684	-0.367932	-0.554181	-0.576802	1.40793	1.80297
GalNAcGD1[2NeuGc](d34:1)	GalNAcGD1[2NeuGc]	-0.534182	-0.595493	-0.52172	-0.452677	-0.638292	-0.483242	1.47188	1.75373
PE[p](18:1p/22:6)	PE[p]	-0.519333	-0.566713	-0.678491	-0.408827	-0.476138	-0.580358	1.58239	1.64747
PC(16:1/18:2)	PC	-0.545623	-0.56961	-0.55454	-0.488508	-0.547326	-0.533774	1.60532	1.63406
AcGD1[NeuGc](d34:1)	AcGD1[NeuGc]	-0.523012	-0.649525	-0.540563	-0.468482	-0.556453	-0.497442	1.58901	1.64646
PC(15:0/16:1), PC(14:0/17:1)	PC	-0.596977	-0.546384	-0.555142	-0.429269	-0.557948	-0.547436	1.53002	1.70314
PI(18:1/22:6)	PI	-0.551038	-0.591702	-0.545344	-0.503274	-0.5108	-0.534681	1.54701	1.68983
PE(18:1/20:3)	PE	-0.564993	-0.602943	-0.596175	-0.460592	-0.465199	-0.541786	1.52145	1.71024
PE[p](18:1p/20:5)	PE[p]	-0.534069	-0.340067	-0.559649	-0.569356	-0.720857	-0.468437	1.34437	1.84807
PE(16:0/18:0)	PE	-0.479767	-0.780846	-0.568507	-0.448979	-0.406231	-0.520161	1.42149	1.783
GA2(d18:1/16:0)	GA2	-0.38392	-0.652301	-0.62584	-0.533053	-0.424614	-0.591944	1.42811	1.78356
PE(17:0/18:1)	PE	-0.3545	-0.585941	-0.695309	-0.399184	-0.579165	-0.566095	1.29388	1.88631
PC(16:1/16:1), PC(14:0/18:2), 他	PC	-0.535043	-0.532285	-0.584233	-0.54847	-0.492139	-0.526404	1.39794	1.82064
PS(16:0/16:1)	PS	-0.429127	-0.547019	-0.662286	-0.620736	-0.43439	-0.487167	1.26775	1.91297
G1Cer(d18:1/14:0), G1Cer(d16:1/16:0)	G1Cer	-0.753654	-0.63266	-0.417237	-0.549205	-0.0172901	-0.721023	1.18602	1.90505
GA2(d18:1/24:0)	GA2	-0.568334	-0.969978	0.152524	-0.515132	-0.286939	-0.806526	1.15696	1.83743
GD1[NeuGc](d34:0)	GD1[NeuGc]	-0.525052	-0.492918	-0.543356	-0.31183	-0.549701	-0.756089	1.3047	1.87424
Cer(d18:0/16:0)	Cer	-0.627864	-0.652644	-0.476518	-0.330926	-0.51292	-0.556438	1.20034	1.95697
Cer(d18:1/18:1)	Cer	-0.61404	-0.618046	-0.515961	-0.350345	-0.525533	-0.564048	1.29726	1.89072
PI(16:0/22:6), PI(18:2/20:4)	PI	-0.804328	-0.838495	-0.288603	-0.182786	-0.374096	-0.618945	1.25136	1.85589
PC(16:1/18:1), PC(16:0/18:2)	PC	-0.6321	-0.738287	-0.46221	-0.267049	-0.469286	-0.610307	1.34068	1.83856
PC(18:1/18:2)	PC	-0.630305	-0.771699	-0.535667	-0.181826	-0.443971	-0.592854	1.2976	1.85872
PC(16:0/17:1)	PC	-0.61083	-0.828857	-0.555757	-0.202995	-0.424226	-0.518017	1.24664	1.89404
PC(15:0/16:0)	PC	-0.719964	-0.754658	-0.604383	-0.145743	-0.353121	-0.593455	1.48543	1.68589
PS(17:0/22:6)	PS	-0.684415	-0.712165	-0.449616	-0.316665	-0.469567	-0.578632	1.53067	1.68039
PS(18:0/20:4)	PS	-0.576055	-0.716095	-0.472787	-0.25536	-0.574468	-0.614018	1.5287	1.68008
PE(18:0/20:3)	PE	-0.658655	-0.683188	-0.588701	-0.263084	-0.448397	-0.562717	1.47838	1.72636
LPE(20:4)	LPE	-0.665401	-0.679474	-0.556603	-0.197246	-0.589158	-0.514166	1.53465	1.6674
LPI(18:1)	LPI	-0.842247	-0.577073	-0.822711	-0.133458	-0.222697	-0.512162	1.31652	1.79383
GD1[NeuGc](d34:1)	GD1[NeuGc]	-0.624143	-0.973866	-0.677577	0.0930074	-0.317207	-0.566398	1.34323	1.72296
GM1(d18:1/16:0)	GM1	-0.508379	-0.918211	-0.666359	-0.350433	-0.297559	-0.423256	1.41203	1.75217
CL(17:1/18:1/18:2/18:2)	CL	0.0182526	0.913146	-1.02129	-0.455514	-0.450937	-1.32523	0.799625	1.52195
PI(14:1/18:1)	PI	0.0577789	0.220626	-1.12067	-1.10277	-0.446876	-0.428232	1.16891	1.65123
PS(16:0/18:1), PS(16:1/18:0)	PS	0.0952726	0.0694002	-1.32969	-1.18992	-0.218244	-0.0624936	0.945528	1.69014
CL(16:1/16:1/16:1/18:1), CL(14:0/16:1/18:1/18:2)	CL	0.0769983	0.231325	-1.15652	-0.894754	-0.896956	-0.139191	1.14782	1.63127
CL(16:1/18:1/18:2/18:2)	CL	0.384567	-0.366311	-1.05586	-0.81724	-0.813858	-0.15684	1.05475	1.7708
PE[p](18:1p/18:1)	PE[p]	0.0012331	0.33637	-1.15072	-0.647994	-0.598231	-0.441978	0.395883	2.10544
PA(14:0/16:1), PA(14:1/16:0)	PA	-0.0385435	-0.141535	-1.47855	-0.124648	-0.854968	-0.134446	1.0831	1.68958
AcGD1(d34:0)	AcGD1	-0.348863	-0.555999	-0.658479	-0.64342	-0.598948	-0.166137	0.807946	2.1639
PE(18:1/18:1)	PE	-0.132162	-0.214867	-1.00263	-0.854039	-0.299597	-0.37483	0.794996	2.08313
GM1(d34:0)	GM1	-0.173891	-0.658441	-0.779414	-0.793104	-0.134926	-0.378057	0.794947	2.12289
PA(16:1/18:1)	PA	-0.431581	-0.242014	-1.11621	-1.09052	0.00232347	0.104911	0.904895	1.8682
PI(17:1/18:1)	PI	-0.387947	-0.617315	-0.828799	-1.0166	0.0169559	-0.205213	1.30959	1.72934
CL(16:1/16:1/18:2/18:2), CL(14:0/18:2/18:2/18:2)	CL	-0.67251	-0.595798	-0.615532	-0.776749	-0.332061	-0.14109	1.27515	1.85859
GA2(d18:1/24:1)	GA2	0.121497	-0.561483	-1.09115	-1.00758	-0.207159	-0.207237	1.38208	1.57103
PC(16:0/16:1), PC(14:0/18:1)	PC	-0.0238273	-0.339764	-1.09165	-0.927161	-0.22328	-0.369078	1.15421	1.82055
PE(16:0/18:1)	PE	-0.114392	-0.357523	-1.11731	-0.692593	-0.277407	-0.466345	1.15256	1.87302
PG(18:1/18:1)	PG	-0.460569	-0.0354632	-1.00104	-0.551595	-0.479859	-0.577155	1.33572	1.76996
CL(16:1/16:1/18:1/18:2), CL(14:0/18:1/18:2/18:2)	CL	-0.202107	-0.19016	-0.942263	-0.750852	-0.458914	-0.567406	1.33511	1.7766
PI(16:1/18:1)	PI	-0.287247	-0.255467	-0.92583	-1.00538	-0.302873	-0.25938	1.18939	1.84678
PI(18:1/18:2)	PI	-0.585077	-0.181313	-0.882537	-0.766233	-0.263575	-0.376631	1.09187	1.9635
PI(18:1/20:3)	PI	-0.58079	-0.654012	-1.25971	-0.278995	0.226683	-0.236704	0.849166	1.93436
PE(16:0/16:0), PE(14:0/18:0)	PE	-0.377064	-0.521048	-1.19477	0.136377	-0.0385635	-0.842768	0.97067	1.86717
PE(18:0/18:1)	PE	0.120921	-0.973702	-1.15667	-0.148372	0.153662	-0.45276	0.382725	2.0742
DG(18:1/22:5)	DG	-0.0518105	-0.985637	-1.32391	-0.465244	-0.0962141	0.301768	0.799959	1.82109
CL(16:0/16:1/18:1/18:1), CL(14:0/18:1/18:1/18:1)	CL	1.98895	0.064107	-0.721241	-0.794921	0.240937	0.686636	-1.11041	-0.354053
DG(16:1/18:1), DG(16:0/18:2)	DG	1.46419	0.375039	-0.854079	-0.762063	0.478497	1.0962	-1.32239	-0.475385
Car(18:1)	Car	1.96878	-0.286943	-0.191798	-1.03536	0.657133	0.48028	-0.834261	-0.757839
TG(16:0/16:0/18:0), TG(14:0/18:0/18:0)	TG	1.60949	0.74393	-0.601777	-0.969565	0.700385	0.447534	-0.983138	-0.946857
TG(16:0/18:0/18:0)	TG	1.89278	0.577777	-0.782762	-0.916027	0.599489	0.198763	-0.771608	-0.798412
TG(56:1)	TG	1.09273	0.849936	0.0209883	-0.843586	0.76941	0.683761	-1.26225	-1.31098
TG(60:2)	TG	1.1047	0.911795	-0.0478781	-0.809251	0.640097	0.766804	-1.29892	-1.26735
TG(62:2)	TG	1.25352	0.78175	-0.117988	-0.93927	0.650626	0.774826	-1.2703	-1.13317
TG(14:0/16:0/18:0), TG(16:0/16:0/16:0)	TG	1.1799	0.964961	0.0482286	-0.983932	0.492968	0.722935	-1.22001	-1.20505
TG(58:1)	TG	1.54755	0.711635	-0.193845	-0.930055	0.528623	0.596903	-1.08186	-1.17895
TG(60:1)	TG	1.30555	0.817851	-0.0878302	-1.02401	0.714643	0.587507	-1.01928	-1.29443
TG(49:1)	TG	1.27847	1.3654	-0.122758	-1.38019	-0.162664	0.575002	-0.870987	-0.682268
TG(57:1)	TG	1.63275	0.999713	-0.752534	-0.790167	0.162383	0.550319	-0.592717	-1.20975
TG(62:1)	TG	1.72112	1.10243	-0.550761	-1.16422	0.136343	0.231116	-0.70402	-0.772004
TG(49:0)	TG	1.50011	1.13795	-0.54731	-1.15474	0.192486	0.566989	-0.961543	-0.733942
TG(53:0)	TG	1.12149	1.60956	-0.340158	-0.888897	0.626052	-0.317646	-1.14406	-0.666339
TG(51:0)	TG	1.1751	0.953444	-0.686821	-0.871295	1.02814	0.489703	-1.0134	-1.07487
TG[e](18:0e/16:0/18:0), TG[e](16:0e/18:0/18:0)	TG[e]	1.20638	1.32121	-0.472238	-0.943022	0.745736	0.187267	-1.06677	-0.978563
PE[p](18:1p/20:1)	PE[p]	1.40314	1.37723	-0.730779	-0.200063	0.221638	0.125549	-1.3017	-0.895016
PC(18:1/18:1)	PC	1.31544	1.23884	-0.436628	-0.321435	0.425457	0.169802	-1.62675	-0.764721
PE[p](16:0p/18:1)	PE[p]	0.979204	1.27663	-0.343743	-0.280302	0.391063	0.457857	-1.8629	-0.617804
DG[e](18:1e/16:1), DG[e](16:0e/18:2)	DG[e]	0.907095	1.29237	-0.0907075	-0.937608	0.234194	0.733177	-1.67777	-0.46075
PI(18:1/18:1)	PI	1.2589	1.24953	-0.619673	-0.737199	0.357811	0.592896	-1.39543	-0.706835
TG(64:3)	TG	1.04353	1.37178	-0.420997	-0.71462	0.376289	0.681841	-1.2016	-1.13622
TG[e](58:1e)	TG[e]	1.16653	1.28313	-0.0866501	-0.835965	0.314563	0.556644	-1.16897	-1.22929
DG(14:0/18:1), DG(16:0/16:1)	DG	1.23835	0.943701	-0.439433	-0.140682	0.384768	0.714209	-1.51992	-1.18099
DG(18:1/18:1)	DG	1.14267	0.904782	-0.165495	-0.343219	0.629032	0.62971	-1.51123	-1.28626
TG(59:3)	TG	1.07322	0.988959	-0.0378858	-0.418138	0.643298	0.551942	-1.56117	-1.24022
TG(56:2)	TG	0.891007	1.06978	0.0670656	-0.388895	0.530359	0.704245	-1.43565	-1.43791
TG(58:3)	TG	0.772987	1.24208	0.025419	-0.379712	0.408336	0.752729	-1.40227	-1.41957
TG(58:2)	TG	1.02324	1.0588	-0.106429	-0.563218	0.49233	0.790962	-1.31631	-1.37938
TG(62:3)	TG	1.14128	1.11995	-0.264114	-0.641655	0.469459	0.715269	-1.22866	-1.31152
BMP(18:1/18:1)	BMP	1.0655	1.15306	-0.235146	-0.404727	0.439355	0.674327	-1.49429	-1.19808
TG(60:3)	TG	0.991215	1.24638	-0.210766	-0.491795	0.486501	0.637343	-1.32436	-1.33452
TG(55:3)	TG	0.730699	1.31251	0.024162	-0.360596	0.727903	0.372876	-1.36685	-1.44071
DG[e](18:1e/16:0)	DG[e]	0.761732	1.4625	-0.0410133	-0.443344	0.50771	0.445392	-1.36126	-1.33171
TG[e](58:2e)	TG[e]	0.800846	1.48006	0.113511	-0.616026	0.37251	0.46328	-1.25532	-1.35885
TG[e](50:0e)	TG[e]	0.997123	1.48215	0.131841	-0.849607	0.328608	0.305032	-1.21146	-1.18368
TG(44:0)	TG	0.884629	1.41893	0.151296	-0.736259	0.299928	0.492528	-0.978153	-1.5329
TG[e](60:2e)	TG[e]	0.804537	1.5407	-0.0554692	-0.784834	0.370814	0.531931	-1.06061	-1.34706
PC[e](16:0e/16:1), PC[e](18:1e/14:0)	PC[e]	0.821543	1.41025	-0.270604	-0.143443	0.226416	0.681593	-1.43956	-1.2862
PC[e](18:1e/16:0), PC[e](16:0e/18:1)	PC[e]	0.863928	1.39484	-0.193147	-0.176893	0.370276	0.510307	-1.44542	-1.32389
PC[e](16:0e/14:0)	PC[e]	0.867967	1.3212	-0.097367	-0.205727	0.284638	0.641772	-1.43228	-1.3802
TG(57:3)	TG	1.03674	1.13419	-0.00107904	-0.400171	0.0154561	0.89741	-1.53495	-1.14759
PC[e](18:1e/18:1)	PC[e]	1.11309	1.47745	-0.209762	-0.423403	0.0136695	0.509409	-1.33738	-1.14308
TG[e](60:3e)	TG[e]	1.00313	1.55577	-0.106702	-0.570428	-0.0582893	0.566355	-1.3633	-1.02654
TG(14:0/16:0/18:1), TG(16:0/16:0/16:1)	TG	0.920123	1.52492	-0.0465822	-0.557527	0.0586033	0.607463	-1.25736	-1.24964
TG(18:1/18:1/20:1), TG(18:0/18:1/20:2)	TG	0.991296	1.37107	-0.0375759	-0.411394	0.234748	0.54188	-1.34563	-1.34439
TG[e](46:0e)	TG[e]	0.461925	1.69809	0.612664	-0.414326	-0.144062	0.326533	-1.29097	-1.24985
TG[e](16:0e/16:0/18:1), TG[e](18:1e/16:0/16:0)	TG[e]	0.702379	1.63579	0.335626	-0.409529	-0.0844456	0.416345	-1.2998	-1.29636
TG[e](48:0e)	TG[e]	0.7493	1.58506	0.35699	-0.656712	0.048285	0.436631	-1.24575	-1.2738
TG(16:0/16:0/18:1), TG(14:0/18:0/18:1)	TG	0.74908	1.29137	0.441736	-0.500371	0.0397092	0.73122	-1.35755	-1.39519
TG(46:0)	TG	0.911376	1.30292	0.389674	-0.657268	0.106317	0.596971	-1.25774	-1.39225
TG[e](56:1e)	TG[e]	0.874573	1.35171	0.385563	-0.697353	0.0570279	0.627112	-1.30543	-1.2932
TG(53:2)	TG	0.687536	1.45332	0.405607	-0.284842	0.000688691	0.52553	-1.45437	-1.33346
TG(16:0/18:1/20:1), TG(18:0/18:1/18:1)	TG	0.80625	1.35373	0.147735	-0.379599	0.0946633	0.734822	-1.36536	-1.39224
TG[e](54:2e)	TG[e]	0.710998	1.54745	0.0968641	-0.331475	0.119105	0.558875	-1.39659	-1.30523
DG(14:0/14:0)	DG	0.598629	1.75144	0.265513	0.211648	-0.393146	0.120745	-1.39159	-1.16324
DG(14:0/32:1)	DG	0.373363	2.03204	0.0803607	-0.433338	-0.142881	0.276338	-0.932692	-1.25319
TG(16:0/18:1/20:3), TG(18:1/18:1/18:2)	TG	0.436432	1.982	0.164071	-0.761624	-0.387059	0.484614	-0.80214	-1.1163
TG(18:1/18:1/18:1)	TG	0.804	1.91237	-0.0984527	-0.570615	-0.191227	0.266498	-1.08239	-1.04018
TG[e](50:2e)	TG[e]	0.790648	1.9046	-0.104261	-0.496511	-0.290025	0.336271	-1.09723	-1.04349
TG(16:0/18:1/18:1)	TG	0.789347	1.68181	1.06687e-05	-0.549244	-0.0474677	0.550865	-1.21408	-1.21124
TG[e](52:3e)	TG[e]	0.717101	1.66552	0.106805	-0.506106	-0.17823	0.643204	-1.25318	-1.19512
TG[e](54:3e)	TG[e]	0.545733	1.82117	0.0921626	-0.558975	-0.0443126	0.50993	-1.22926	-1.13645
TG[e](18:1e/16:0/18:1)	TG[e]	0.647381	1.81435	-0.0543993	-0.452308	0.0149755	0.434464	-1.23222	-1.17224
TG[e](48:1e)	TG[e]	0.634072	1.82403	0.0597324	-0.416103	-0.106732	0.416987	-1.20193	-1.21006
TG(16:0/18:1/18:2), TG(16:1/18:1/18:1)	TG	0.677443	2.05895	-0.265553	-1.03304	-0.366899	0.290832	-0.77502	-0.586719
TG(53:3)	TG	0.733072	2.08198	-0.154908	-0.860937	-0.462003	0.161281	-0.732528	-0.765959
TG(51:2)	TG	0.789798	1.7495	-0.168287	-1.09786	-0.359777	0.751511	-0.861722	-0.803165
TG(16:0/16:1/18:1), TG(14:0/18:1/18:1)	TG	0.931399	1.87166	-0.328854	-0.81181	-0.258174	0.403007	-0.89731	-0.909921
TG(46:1)	TG	0.968582	1.81864	-0.463557	-0.92461	-0.296623	0.515911	-0.70684	-0.911502
PC(14:0/14:0)	PC	0.247967	1.41846	-0.563565	-1.14709	0.400997	1.07707	-0.0298077	-1.40403
PG(14:0/16:0)	PG	0.561679	1.74055	-1.04517	0.182542	-0.3154	0.51344	-0.176462	-1.46118
DG[e](18:0e/22:1), DG[e](16:0e/24:1)	DG[e]	1.20039	1.20018	0.0254449	-0.459619	0.174526	0.17285	-0.39215	-1.92162
GM1[NeuGc](d42:1)	GM1[NeuGc]	0.435416	0.751519	1.21638	0.584614	0.169341	-0.316103	-1.78085	-1.06032
PE[p](16:0p/20:3)	PE[p]	0.662285	1.04055	0.650649	0.649387	-0.119326	0.123209	-1.70818	-1.29857
PC[e](18:0e/16:0)	PC[e]	0.478193	0.897261	0.862297	0.478088	0.241655	0.174342	-1.58979	-1.54204
PE[p](18:0p/18:1), PE[p](16:0p/20:1)	PE[p]	0.599502	0.889104	0.863844	0.562481	0.0519198	0.1098	-1.67946	-1.39719
DG[e](18:0e/20:0), DG[e](16:0e/22:0)	DG[e]	0.0586549	0.557039	1.82808	0.172413	-0.030483	-0.0145238	-1.34897	-1.22222
PI[sn2+O](18:0/18:1)	PI[sn2+O]	0.533935	0.736268	1.30507	0.268267	0.0248384	0.0934914	-1.44975	-1.51212
DG[e](18:0e/16:0)	DG[e]	0.394746	0.515836	1.59519	0.0995158	0.133958	0.088261	-1.42827	-1.39924
TG[e](18:0e/18:1/22:6)	TG[e]	0.179608	0.695144	1.07469	0.499826	0.198936	0.459279	-1.53171	-1.57578
TG[e](16:0e/16:0/22:5)	TG[e]	0.372303	0.705689	1.14438	0.199309	0.130983	0.521415	-1.54189	-1.53219
TG[e](16:0e/16:0/22:6)	TG[e]	0.41707	0.714752	1.16039	0.161149	0.103746	0.502211	-1.52497	-1.53434
TG[e](18:0e/22:5/24:1), TG[e](16:0e/22:5/26:1)	TG[e]	0.138674	1.09749	0.918703	0.238702	0.405465	0.243325	-1.63007	-1.41229
TG[e](18:0e/22:6/24:1)	TG[e]	0.149151	0.760054	1.14299	-0.187195	0.557486	0.555687	-1.53518	-1.443
MG[e](16:0e)	MG[e]	0.403929	1.23984	0.738593	0.0815266	-0.0778925	0.581179	-1.5116	-1.45558
TG[e](16:0e/18:1/22:6)	TG[e]	0.436742	1.10391	0.802158	0.103485	-0.0391154	0.612397	-1.53228	-1.4873
PC[e](18:0e/18:1), PC[e](16:0e/20:1)	PC[e]	0.748201	1.00166	0.806596	0.165887	-0.000573002	0.328061	-1.53917	-1.51066
PC[e](18:0e/20:1)	PC[e]	0.672595	0.904768	0.753593	0.0854888	-0.00562487	0.660509	-1.51369	-1.55764
TG(56:4)	TG	0.749683	0.960607	0.640495	0.0123139	0.22379	0.509752	-1.53603	-1.56061
PI(18:0/18:1)	PI	0.762142	0.739671	0.690516	0.181171	0.326282	0.470538	-1.65247	-1.51785
TG(55:2)	TG	0.849548	0.795013	0.518301	-0.0751463	0.302799	0.700748	-1.62064	-1.47062
TG[e](16:0e/14:0/22:6), TG[e](20:6e/16:0/16:0)	TG[e]	1.24524	0.873998	0.865308	-0.297541	-0.357463	0.350493	-1.28395	-1.39609
DG[e](16:0e/16:0), DG[e](18:0e/14:0)	DG[e]	0.731087	1.18413	0.703321	-0.318656	0.421319	0.194724	-1.47232	-1.44361
TG[e](52:1e)	TG[e]	0.520498	1.2521	1.00466	-0.256778	0.0832147	0.233414	-1.41551	-1.4216
TG(54:1)	TG	0.924668	0.709518	0.733165	-0.413818	0.402797	0.609716	-1.4766	-1.48945
TG(16:0/18:0/18:1), TG(16:0/16:0/20:1)	TG	0.7314	1.0606	0.69412	-0.349254	0.246995	0.566963	-1.46397	-1.48685
TG[e](54:1e)	TG[e]	0.470937	1.07459	0.955206	-0.33432	0.261721	0.498424	-1.4612	-1.46536
TG(51:1)	TG	0.555283	0.987451	0.893268	-0.289692	0.182128	0.635525	-1.43122	-1.53274
TG(53:1)	TG	0.554525	0.901716	0.960301	-0.226514	0.148887	0.648512	-1.47341	-1.51402
TG[e](56:3e)	TG[e]	0.479881	1.16362	0.505145	0.0227934	0.47018	0.434385	-1.63639	-1.43962
TG[e](58:3e)	TG[e]	0.518567	1.29069	0.154021	0.434237	0.277578	0.370597	-1.50849	-1.5372
GM1[NeuGc](d18:1/24:1)	GM1[NeuGc]	0.472671	0.999555	0.157991	0.347925	0.609362	0.551341	-1.69186	-1.44698
TG(59:2)	TG	1.26253	1.20538	0.0471611	-0.334656	0.244319	0.286068	-1.4629	-1.2479
DG[e](16:0e/14:0)	DG[e]	0.963767	1.38465	0.248106	-0.346043	0.23575	0.282959	-1.34736	-1.42182
DG[e](18:0e/20:1), DG[e](16:0e/22:1)	DG[e]	0.979449	1.21703	0.471691	-0.183418	0.308625	0.103539	-1.42269	-1.47423
PE[p](18:0p/22:1)	PE[p]	0.908557	1.19296	0.195435	-0.0476385	0.342033	0.3893	-1.50117	-1.47948
MG[e](18:1e)	MG[e]	0.711235	1.22958	0.183492	0.0917029	0.300331	0.511249	-1.56601	-1.46158
PC[e](16:0e/16:0)	PC[e]	0.848042	1.35678	0.209867	-0.0433574	0.126854	0.403723	-1.49797	-1.40394
TG[e](56:2e)	TG[e]	0.662953	1.39313	0.143832	-0.117429	0.287607	0.533866	-1.47397	-1.42999
PE[p](18:0p/20:1), PE[p](16:0p/22:1)	PE[p]	0.958054	1.00788	0.438969	0.0680358	0.166567	0.412653	-1.60713	-1.44503
TG(57:2)	TG	0.948659	1.0869	0.210463	-0.116425	0.343931	0.500511	-1.67355	-1.30049
ChE(26:2), StgE(24:1)	ChE	0.482042	0.204358	0.258143	-0.176304	0.784562	1.34563	-1.4763	-1.42213
CmpE(20:1)	CmpE	0.750286	0.0410848	0.105303	0.0894647	0.90326	1.08077	-1.38169	-1.58848
CmpE(22:1)	CmpE	0.557627	0.0745356	0.131362	-0.167879	1.16161	1.0991	-1.4025	-1.45386
CmpE(24:1)	CmpE	0.774535	0.111102	0.0286059	-0.268593	1.02101	1.14651	-1.42737	-1.3858
CmpE(18:1)	CmpE	0.69308	-0.632439	-0.102986	-0.0676781	1.09117	1.40991	-1.01192	-1.37913
ChE(24:1)	ChE	0.365648	-0.401723	0.449258	0.0967903	1.28972	0.981268	-1.37356	-1.4074
デヒドロChE(24:1), ChE(24:2)	デヒドロChE	0.4674	-0.324589	0.503494	0.198948	1.18753	0.870516	-1.46763	-1.43567
LE(18:1)	LE	0.394674	-0.430351	0.209514	-0.086334	1.47797	1.02814	-1.25953	-1.33408
ChE(26:1)	ChE	0.468439	-0.203689	0.252658	-0.314946	1.5036	0.916184	-1.17372	-1.44852
CmpE(22:0)	CmpE	1.32828	-0.0806077	0.16482	-0.635689	1.30996	0.277831	-1.50562	-0.858978
LE(24:1)	LE	0.853518	-0.376519	0.541311	-0.673843	1.16007	0.977653	-1.2561	-1.22609
TG(18:1/22:6/24:1), TG(20:1/22:1/22:6)	TG	0.57808	-0.0396749	0.156446	-0.314342	1.51867	0.725046	-1.67656	-0.947658
TG(61:2)	TG	0.492181	0.456779	0.60794	-0.83847	1.47144	0.308745	-1.03195	-1.46666
TG(62:4)	TG	0.585447	0.788312	-0.0571656	-0.606114	1.42537	0.379294	-1.66171	-0.85343
PC(16:0/18:1)	PC	0.747824	0.519079	-1.13348	0.372856	1.43329	0.275529	-1.39387	-0.821222
PE[p](16:0p/16:0), PE[p](18:0p/14:0)	PE[p]	1.43194	0.692727	-0.925104	0.235652	0.710191	0.157063	-1.58633	-0.716138
PG(14:0/18:1)	PG	0.518859	0.703578	-0.703126	0.913464	0.651678	0.619046	-1.82324	-0.880259
TG(62:5)	TG	0.832445	0.72544	-0.0119524	0.419692	0.84629	0.0612822	-2.05178	-0.821414
PI(20:1/22:4)	PI	0.211464	1.43322	-0.940783	0.474973	1.17836	-0.232905	-1.27587	-0.848451
PC(14:0/16:0)	PC	0.647712	1.08269	-0.602268	-0.0600616	0.931953	0.698241	-1.1983	-1.49997
PC[sn2+O](18:1/18:0)	PC[sn2+O]	0.931611	1.27781	-0.789561	0.136117	0.602995	0.397158	-1.09217	-1.46396
TG(66:3)	TG	1.33559	-0.0399317	-0.586676	-0.478112	0.740339	1.26306	-1.08237	-1.1519
PI(20:1/20:1)	PI	1.24638	0.352213	-0.261074	-0.404541	0.512087	1.178	-1.29573	-1.32733
CmpE(26:1)	CmpE	1.2476	0.230763	-0.196527	-0.667793	0.765335	1.10723	-1.27775	-1.20885
PE(18:1/20:1)	PE	0.833401	0.371262	-0.955226	-0.483061	1.26379	1.07446	-1.21878	-0.88585
G1Cer(d18:0/16:0)	G1Cer	1.04153	0.26261	-0.389087	-0.388324	0.826438	1.14472	-1.71314	-0.784746
TG(20:1/22:1/22:5), TG(18:1/22:4/24:2)	TG	1.19791	0.323075	-0.486681	0.0675858	0.74889	0.863478	-1.69566	-1.0186
PE(18:1/22:1), PE(20:1/20:1)	PE	1.09528	0.438731	-0.301609	-0.316648	1.06435	0.748531	-1.38398	-1.34466
G1Cer(d18:0/24:1)	G1Cer	0.978045	0.842399	-0.275581	-0.230081	1.06833	0.4085	-1.38743	-1.40419
CL(16:0/18:1/18:1/18:1)	CL	1.40193	0.249653	-0.183707	-0.0183183	1.17436	0.0432313	-1.32028	-1.34687
TG(61:3)	TG	1.15629	0.748983	0.249241	-0.349585	0.909209	0.118686	-1.59597	-1.23686
DG(18:1/20:1)	DG	1.24637	0.331243	-0.0802225	0.0879671	0.220082	1.06859	-1.47108	-1.40295
PI(16:0/18:1)	PI	0.806646	0.714763	0.30661	-0.167487	0.682934	0.720198	-1.67016	-1.3935
PC(18:1/20:1)	PC	0.89573	0.640367	0.0147776	0.054346	0.675319	0.787093	-1.57668	-1.49095
PC(18:1/22:1)	PC	0.888903	0.5231	0.248774	0.0598258	0.65905	0.744896	-1.57046	-1.55409
PC(18:1/24:1)	PC	0.812581	0.66819	0.159711	0.098364	0.582944	0.801119	-1.55256	-1.57035
DG(18:1/22:1), DG(20:1/20:1)	DG	0.740262	0.662169	-0.229037	0.014223	0.734753	1.03036	-1.47154	-1.48119
PC(18:1/26:1)	PC	1.04006	0.731808	-0.0479436	-0.241815	0.459423	0.955813	-1.44713	-1.45021
PI(18:1/20:1)	PI	1.00152	0.659299	-0.0100961	-0.263013	0.79846	0.744411	-1.40537	-1.52521
DG(16:0/18:1)	DG	1.13631	0.635296	0.0606707	-0.0767451	0.671932	0.574306	-1.56802	-1.43375
PC(20:4/24:1)	PC	0.442026	-0.0707315	0.348514	0.611966	1.05197	0.6285	-1.87025	-1.14199
AcGD1[NeuGc](d42:2)	AcGD1[NeuGc]	0.816599	0.177755	0.230806	0.31337	1.19206	0.312835	-1.52078	-1.52265
PC(20:1/20:2)	PC	0.768645	-0.0684646	0.202895	0.558516	1.12458	0.436872	-1.62649	-1.39656
PA(16:0/18:1)	PA	0.760721	-0.0443656	-0.106941	0.534841	1.20549	0.583533	-1.58083	-1.35245
LPC(24:1)	LPC	0.356199	0.198298	0.581244	0.568701	1.01621	0.420208	-1.44638	-1.69448
GD1(d18:1/22:0)	GD1	0.242998	0.256766	0.300846	0.89514	1.18619	0.132738	-1.5923	-1.42238
GD1[2NeuGc](d18:1/24:1)	GD1[2NeuGc]	0.735429	0.0262419	0.454267	0.826543	0.914245	0.11461	-1.57686	-1.49448
SM(d18:1/24:1)	SM	0.444714	0.160337	0.0549339	0.845212	0.856108	0.733339	-1.54604	-1.54861
G1Cer(d18:1/24:1)	G1Cer	0.406888	0.136003	0.259393	0.723866	0.970179	0.62988	-1.55645	-1.56976
PE(18:0/20:1)	PE	0.474606	0.317179	0.110273	0.897791	0.939189	0.366316	-1.64777	-1.45758
PG(16:0/18:1)	PG	0.350166	0.439957	0.243194	0.697212	0.901027	0.540488	-1.62882	-1.54322
PC(18:1/19:1)	PC	0.446706	0.333221	0.467125	0.652267	0.649429	0.666686	-1.67852	-1.53692
PC(17:1/24:1)	PC	0.548387	0.599426	0.103273	0.587402	0.647765	0.699049	-1.55449	-1.63081
PC(18:2/24:1)	PC	0.534901	0.471784	0.258765	0.488532	0.857267	0.576287	-1.45508	-1.73246
GD1(d18:1/24:0)	GD1	0.832612	0.448214	-0.0133853	0.87599	0.399561	0.571904	-1.57003	-1.54487
DG(18:1/24:0), DG(16:0/26:1)	DG	0.878354	0.334931	0.145071	0.380608	0.672013	0.733016	-1.66984	-1.47416
GD1[2NeuGc](d18:1/24:1)	GD1[2NeuGc]	1.00911	0.520095	0.253045	0.451409	0.487762	0.441174	-1.51117	-1.65143
PI(18:1/19:1)	PI	1.06019	0.574813	0.0629645	0.220536	0.482005	0.683836	-1.67712	-1.40722
PS(18:0/18:1)	PS	1.04529	0.73447	0.204108	0.267813	0.49674	0.361687	-1.6975	-1.41261
PS(18:0/20:1), PS(18:1/20:0)	PS	0.818551	0.51626	0.504937	0.106925	0.715467	0.508444	-1.59846	-1.57212
PI(18:0/20:1)	PI	1.02335	0.311903	0.567203	0.264243	0.555864	0.430148	-1.58419	-1.56852
DG(18:0/18:1), DG(16:0/20:1)	DG	0.737141	0.302464	0.619491	0.337593	0.615652	0.592596	-1.6289	-1.57604
DG(18:0/20:3), DG(18:1/20:2), 他	DG	0.566913	0.503133	0.827278	0.537931	0.263171	0.502323	-1.66253	-1.53821
FA(20:1)	FA	0.761634	0.29666	0.509865	0.779884	0.290707	0.546071	-1.66125	-1.52358
AcGD1(d42:2)	AcGD1	0.457022	0.49973	-0.118942	0.529866	1.04513	0.657056	-1.60725	-1.46261
GD1(d18:1/24:1)	GD1	0.775228	0.79879	-0.176771	0.282181	0.862781	0.505994	-1.56819	-1.48001
GD1[NeuGc](d42:2)	GD1[NeuGc]	0.65692	0.650423	-0.16725	0.287551	0.906954	0.726285	-1.54016	-1.52073
PC(16:0/24:1), PC(18:0/22:1)	PC	0.677771	0.420375	0.0709584	0.536624	0.435143	0.990046	-1.56036	-1.57056
DG(16:0/24:1)	DG	0.585871	0.544965	0.197381	0.268057	0.411215	1.10656	-1.61503	-1.49902
TG(60:5)	TG	0.33122	0.615368	0.678614	0.155956	0.688756	0.706989	-1.53276	-1.64415
TG[e](18:1e/18:1/22:5), TG[e](16:0e/18:1/24:6)	TG[e]	0.36982	0.692012	0.330365	0.279433	0.583334	0.913981	-1.57066	-1.59828
TG(14:0/16:0/22:6)	TG	0.377536	-0.275981	0.815673	0.662252	0.317991	1.05157	-1.22749	-1.72155
TG(20:1/20:1/22:6)	TG	0.123289	-0.0134697	0.971703	0.297435	0.713966	0.881715	-1.14052	-1.83412
CL(18:1/18:1/18:1/18:2)	CL	0.354327	-0.0584182	0.948561	0.277104	0.518026	0.99257	-1.36791	-1.66426
TG(18:0/18:1/22:6)	TG	0.214777	0.150497	1.06424	0.233499	0.686056	0.724608	-1.42584	-1.64783
TG(58:6)	TG	0.225269	0.147064	1.0453	0.212721	0.600819	0.836941	-1.43012	-1.63799
Car(16:0)	Car	0.808027	-0.291472	0.559202	0.34875	0.852383	0.739711	-1.55375	-1.46285
PC(19:1/20:1)	PC	0.560828	-0.0586441	0.647175	0.497177	0.867896	0.605834	-1.67782	-1.44244
DG(16:0/24:0)	DG	0.608209	-0.02011	0.885697	0.385397	0.684254	0.583009	-1.5879	-1.53855
DG(16:0/26:0), DG(18:0/24:0)	DG	0.498998	-0.133205	0.897284	0.222817	0.831252	0.732664	-1.52942	-1.52039
LE(14:0)	LE	0.577466	-0.34408	0.5178	0.0247143	0.736229	1.31713	-1.42391	-1.40535
FA(22:1)	FA	0.648574	-0.0113803	0.494111	0.349107	0.491209	1.10842	-1.53977	-1.54027
TG[e](54:4e)	TG[e]	0.372514	0.742301	1.02943	0.16154	0.451455	0.346201	-1.34547	-1.75797
TG(55:1)	TG	0.584913	0.585828	0.897338	-0.060673	0.507049	0.598789	-1.40831	-1.70493
TG(58:4)	TG	0.54021	0.753072	0.730969	0.046036	0.562887	0.528936	-1.51574	-1.64637
TG(60:8)	TG	0.452415	0.816211	0.562084	0.0709905	0.576592	0.576826	-1.03966	-2.01545
TG[e](16:0e/22:5/24:1), TG[e](18:0e/22:1/22:5)	TG[e]	0.742386	0.472337	0.494604	0.382131	0.453196	0.631334	-1.28165	-1.89433
TG[e](18:0e/22:1/22:6), TG[e](16:0e/22:6/24:1)	TG[e]	0.420558	0.374972	0.916176	-0.218484	0.977474	0.54351	-1.47681	-1.53739
TG(62:6)	TG	0.562067	0.449027	0.594129	-0.145808	0.74613	0.860112	-1.29558	-1.77008
TG(64:6)	TG	0.406617	0.0725132	0.643541	0.100789	0.991485	0.847575	-1.4471	-1.61542
TG(64:4)	TG	0.679358	0.757087	0.123188	-0.427651	1.00459	0.753159	-1.35675	-1.53298
TG(60:4)	TG	0.541503	0.74739	0.474979	-0.387907	0.85137	0.76137	-1.46777	-1.52094
TG(18:0/22:6/24:1)	TG	0.524612	0.87833	0.578071	-0.144615	0.735662	0.521496	-1.54243	-1.55112
TG(16:0/18:1/22:5), TG(18:1/18:1/20:4)	TG	-0.296186	0.214319	0.73899	-1.0265	-0.0309182	1.13636	0.992727	-1.7288
TG(16:0/18:1/22:6)	TG	-0.0662914	0.366638	0.984623	-0.0656565	-0.0148269	1.3023	-0.529098	-1.97769
DG(18:1/26:1)	DG	0.663466	0.237093	-0.132773	-0.340181	0.120546	1.85943	-1.20128	-1.20631
GT1b(d42:2)	GT1b	0.233199	0.554095	-0.522818	0.176623	0.266217	1.78021	-1.25189	-1.23564
DG[e](16:0e/14:0)	DG[e]	0.635531	1.08652	-0.104749	0.288422	-0.260756	1.14963	-1.51324	-1.28136
DG[e](16:0e/16:0), DG[e](18:0e/14:0)	DG[e]	0.226843	0.778449	0.56904	0.561045	-0.352972	1.13943	-1.54007	-1.38176
TG[e](16:1e/16:0/22:5), TG[e](22:6e/16:0/16:0)	TG[e]	0.733993	0.528179	0.51541	0.150514	-0.0365007	1.13205	-1.65304	-1.37061
TG(60:7)	TG	0.170099	0.527819	0.638078	0.240766	0.200158	1.25578	-1.43993	-1.59277
TG[e](58:8e)	TG[e]	0.320051	0.808062	0.35275	0.0913111	0.292614	1.17971	-1.52345	-1.52105
PC(18:1/20:2), PC(18:2/20:1)	PC	-0.455644	-1.13526	0.232626	1.72881	0.65821	0.669545	-0.587368	-1.11092
DG(18:0/22:6)	DG	-0.791231	-1.06112	0.868101	1.63152	0.428487	0.527742	-0.595857	-1.00764
CL(18:1/18:1/18:2/20:3)	CL	-0.0729579	-1.33159	0.765145	1.88917	0.328267	-0.262701	-0.545141	-0.770189
CL(18:1/18:2/18:2/18:2), CL(16:1/18:1/18:2/20:3)	CL	-0.455439	-1.42954	0.265161	1.94847	0.421556	0.336795	-0.533332	-0.553675
ChE(16:0)	ChE	-0.870156	-1.23521	1.70486	1.07355	-0.167571	0.372049	-0.208004	-0.669522
DG(18:0/22:5)	DG	-0.776937	-1.44631	1.43978	1.00022	0.549606	0.237377	-0.0723431	-0.931398
PI(18:0/20:4)	PI	-1.07507	-0.940187	1.25293	1.52547	0.607644	-0.244341	-0.562542	-0.563903
GD1[2NeuGc](d18:1/18:0)	GD1[2NeuGc]	-0.532677	-0.901556	1.35242	1.53738	0.440602	-0.172959	-0.829311	-0.893903
Cer(d18:1/20:0)	Cer	-0.848732	-0.919049	1.02986	1.92812	0.062192	-0.164081	-0.414291	-0.674022
PC(18:0/20:3)	PC	-0.546136	-0.85841	1.41428	1.68589	0.0251682	-0.273934	-0.729378	-0.717481
Cer(d18:1/22:0)	Cer	-0.726087	-0.814309	1.29959	1.83556	-0.192758	-0.282537	-0.622569	-0.496891
PE[p](17:0p/20:4)	PE[p]	-0.525275	-0.791488	0.818419	2.05531	0.108267	-0.217328	-0.943454	-0.50445
LPI(18:0)	LPI	-0.567173	-0.536633	1.36782	1.70841	-0.116447	-0.141524	-1.07799	-0.636461
Cer(d18:1/26:0), Cer(d20:1/24:0)	Cer	-0.638624	-0.604213	1.24717	1.76725	0.121111	-0.175413	-0.978101	-0.739174
PI[sn2+O](18:0/20:4)	PI[sn2+O]	0.129616	-1.14583	1.49418	1.41012	-0.126283	-0.341163	-1.10261	-0.318038
LPC(20:0)	LPC	-0.360438	-1.0213	1.69776	1.41056	-0.219432	-0.371158	-0.319208	-0.816795
PA(16:0/18:0)	PA	-0.397394	-0.517925	1.73901	1.37517	-0.203591	-0.22602	-0.862949	-0.906298
LPE[p](18:0p)	LPE[p]	-0.552787	-0.584224	1.9369	1.22972	-0.337019	-0.449221	-0.643831	-0.599531
CL(17:1/18:1/18:1/18:2)	CL	1.48193	-1.51428	-0.14523	-0.422967	-1.06932	0.308455	0.950448	0.41097
G1Choresterol	Cho	0.925867	-1.33473	1.6563	0.684945	-0.55732	-0.810904	-0.178442	-0.385708
FA(22:0)	FA	0.417152	-1.56613	0.77606	1.60741	-0.706375	-0.735232	-0.147633	0.354749
PE(18:0/22:4)	PE	-0.916308	-1.55643	-0.235107	1.53474	0.696741	-0.466865	0.770752	0.172476
ChE(15:0)	ChE	-0.208899	-1.64761	0.260341	1.56032	0.894646	-0.929284	0.226171	-0.155682
ChE(17:1)	ChE	-1.10008	-1.65081	0.452585	1.32425	-0.312101	-0.0407751	0.915175	0.411758
LPC(16:0)	LPC	-1.14935	-1.31901	1.01851	1.34444	-0.359321	-0.594984	0.687525	0.372195
Cer(d18:1/18:0)	Cer	-1.20124	-1.18312	0.663068	1.60036	-0.378784	-0.574684	0.307475	0.766926
PI(18:0/22:5)	PI	-0.830376	-1.35944	0.982152	1.63982	0.249124	-0.745577	0.339354	-0.275063
PC(18:0/22:5), PC(20:1/20:4)	PC	-0.915044	-1.34071	0.89984	1.78998	0.0653843	-0.363798	0.252808	-0.388463
PC(18:0/22:6)	PC	-0.859098	-1.16404	0.960883	1.84962	-0.0902233	-0.592073	0.262386	-0.367464
CL(18:1/18:2/18:2/20:3)	CL	-1.43598	-1.49742	0.714548	1.22685	0.769782	-0.138963	0.21826	0.142926
ChE(18:1)	ChE	-0.879819	-1.77936	0.680618	1.22232	0.117612	0.555668	0.664551	-0.58159
Cer(d18:1/24:2), Cer(d18:2/24:1)	Cer	-1.04069	-0.858197	0.261538	2.23856	-0.232574	-0.105177	-0.109024	-0.154438
PC[e](18:1e/20:4), PC[e](16:0e/22:5)	PC[e]	-0.85215	-0.187612	0.318553	2.17209	-0.134069	-0.381286	0.171859	-1.10739
PE[p](16:0p/20:4)	PE[p]	-0.782748	-0.483184	0.976605	2.04696	-0.627571	-0.533018	-0.0211541	-0.575887
LPC(18:0)	LPC	-0.806626	-1.03615	1.54863	1.5033	-0.464478	-0.621383	0.00203698	-0.125337
LPE[p](16:0p)	LPE[p]	-1.0159	-0.766036	1.67547	1.38552	-0.38124	-0.563888	-0.426982	0.0930634
SM(d18:1/22:0)	SM	-0.80685	-0.982578	1.07392	1.88694	-0.352423	-0.6074	-0.383426	0.171812
Cer(d18:1/23:0)	Cer	-0.525084	-1.37709	0.815029	1.79175	-0.281245	-0.622706	-0.383311	0.582658
PC(16:0/16:0)	PC	-1.18882	-0.828409	-1.43079	0.812662	1.24069	0.437488	0.433594	0.523593
SM(d18:1/22:1)	SM	-0.720395	-0.752328	-0.720395	1.78402	1.16645	-0.556916	-0.611342	0.410908
SM(d18:1/23:1), SM(d20:1/21:1), 他	SM	-0.883386	-1.06639	-0.84363	1.40822	1.52949	-0.0202066	0.0797242	-0.203826
GD1(d42:2)	GD1	0.612405	-0.324776	-1.60829	1.11431	0.0892713	1.33813	-0.881764	-0.339285
GD1(d18:1/16:0)	GD1	-0.882686	-0.970108	-0.590406	1.07977	0.34776	1.56645	-0.996111	0.445324
PI[e](18:1e/20:4)	PI[e]	-1.02334	0.352056	-0.55264	0.843314	0.842496	1.25808	-1.58128	-0.13869
DG(18:1/20:3), DG(16:0/22:4)	DG	-1.77988	0.129036	-0.0940422	1.05028	-0.0496717	1.32655	-0.912323	0.330052
PC(18:2/26:1)	PC	0.17119	0.233756	0.00644059	0.980215	0.245879	1.25667	-1.19465	-1.69951
G1Cer(d18:1/26:1), G1Cer(d20:1/24:1)	G1Cer	0.211233	-0.26306	0.0717734	1.29797	0.58694	0.923082	-1.43743	-1.39051
GD1(d38:1)	GD1	0.00581305	-0.33922	0.193031	1.54031	0.619521	0.666026	-1.1982	-1.48728
DG[e](18:1e/22:5)	DG[e]	0.700584	-0.3078	-0.344178	0.605289	1.47275	0.475435	-1.02793	-1.57415
G1Cer(d18:1/16:0)	G1Cer	0.0550025	-0.407114	0.0272386	0.832877	1.14549	0.953966	-0.796182	-1.81127
ChE(26:3)	ChE	0.17617	-0.411672	0.19217	0.538238	1.3005	0.941787	-1.09611	-1.64108
CmpE(16:0)	CmpE	-0.0510488	-0.98862	0.689166	0.811871	0.885945	1.06844	-1.06373	-1.35202
ChE(20:2)	ChE	-0.351244	-0.787463	0.670646	0.915329	0.868114	1.09588	-0.974055	-1.43721
PC(20:1/20:3)	PC	-0.241514	-0.222335	0.553919	0.870433	1.45484	0.271783	-1.45979	-1.22734
TG(60:6)	TG	0.0885377	-0.0467293	0.512793	0.594656	0.880486	1.00168	-1.51548	-1.51595
ChE(20:1)	ChE	0.157548	-0.454403	0.513223	0.631937	1.1304	0.872807	-1.40567	-1.44584
ChE(22:1)	ChE	0.144198	-0.466476	0.785505	0.344122	1.09259	0.922127	-1.40625	-1.41582
PC[e](18:1e/22:5)	PC[e]	0.0530934	-0.184056	-0.363958	1.80851	0.448925	-0.345304	0.348539	-1.76575
PC[e](18:1e/22:6)	PC[e]	0.195012	0.186134	-0.449734	1.58159	0.883802	0.15535	-0.99175	-1.5604
PC(22:1/22:5)	PC	-0.369667	0.170904	0.147117	1.83497	0.344577	0.194038	-0.616328	-1.70561
TG(62:9)	TG	-0.580605	-0.275243	0.24915	1.51347	1.17474	0.0898723	-0.591275	-1.58011
PE(18:0/24:4)	PE	0.516814	-0.73568	-0.369663	1.44317	1.37413	-1.0276	-0.99219	-0.208972
PE[p](16:0p/22:4)	PE[p]	-0.175189	-0.941672	-0.380922	1.69935	1.13998	0.42069	-0.780104	-0.98213
SM(d18:1/25:1)	SM	-0.168363	-0.564226	-0.153796	1.69857	0.825918	0.643248	-0.988529	-1.29283
PC(20:4/22:1)	PC	-0.582311	-0.783808	-0.0541063	1.4153	1.62665	-0.0179963	-0.569181	-1.03455
PC(20:1/22:5)	PC	0.171507	-0.81835	-0.190617	1.18302	1.67365	0.00512811	-0.925733	-1.0986
PC(20:1/22:6)	PC	-0.0627309	-0.743064	0.179625	1.20938	1.59074	0.0236065	-1.0575	-1.14006
ChE(22:0)	ChE	0.225989	-0.266314	1.33226	-0.422743	1.38708	0.0213323	-0.688137	-1.58947
CmpE(18:0)	CmpE	0.363563	-0.398754	1.49701	-0.462422	0.526624	0.951938	-1.22648	-1.25148
CmpE(20:0)	CmpE	0.61433	-0.0903241	1.46873	-0.708872	0.471673	0.750836	-1.37064	-1.13573
PI(17:0/18:1)	PI	0.690577	-0.110434	1.67064	0.0445042	0.421542	-0.131957	-1.59408	-0.990794
CL(16:0/16:0/18:1/18:1)	CL	1.06798	-0.421679	1.12355	0.0806273	0.584403	0.369356	-1.44025	-1.36399
CL(16:0/18:1/18:1/18:2), CL(16:1/18:1/18:1/18:1)	CL	0.646975	-1.20664	1.45454	-1.1295	0.989266	0.238122	-0.817184	-0.175581
ChE(15:1)	ChE	0.312052	-0.95828	0.92496	0.0516567	0.852419	1.00997	-1.79471	-0.398068
ChE(20:0)	ChE	-0.0148655	-0.392301	1.67124	0.0914951	0.760579	0.440197	-1.32708	-1.22926
TG[e](60:5e)	TG[e]	-0.127352	-0.218613	1.55802	0.393129	0.844058	0.221063	-1.21805	-1.45226
TG[e](18:0e/20:1/22:5)	TG[e]	0.0261831	0.0156968	1.06117	0.824472	0.702837	0.385497	-1.46941	-1.54644
PC(20:4/24:0)	PC	-0.176433	-0.195299	1.29567	0.808819	0.840005	0.200111	-1.44852	-1.32435
DG[e](18:0e/22:5)	DG[e]	-0.15007	0.127049	1.29015	0.912507	0.594079	0.0900384	-1.39595	-1.46781
TG[e](18:0e/20:1/22:6)	TG[e]	0.0266799	0.0973629	1.14811	0.616352	0.305695	0.816281	-1.48911	-1.52137
TG(56:5)	TG	0.0912411	0.0279859	1.54265	0.388652	0.225168	0.56222	-1.23675	-1.60117
TG[e](56:4e)	TG[e]	0.0975309	0.117157	1.41294	0.627763	0.245054	0.441342	-1.42417	-1.51762
TG(16:0/18:0/22:6)	TG	-0.020141	-0.108605	1.72792	0.682855	0.142746	0.207912	-1.25843	-1.37425
TG[e](56:5e)	TG[e]	0.0033964	0.0255658	1.65757	0.715608	-0.0530814	0.34168	-1.33765	-1.35309
TG[e](58:5e)	TG[e]	-0.145169	-0.238174	1.95245	0.69531	-0.0430027	0.0675008	-1.1255	-1.16341
Car(18:0)	Car	0.037366	-0.165764	1.77537	0.917667	-0.278808	0.113044	-1.13149	-1.26739
DG(16:0/18:0)	DG	0.0976159	-0.232621	1.79179	0.643924	0.370664	-0.16242	-1.25782	-1.25113
DG[e](18:0e/18:0), DG[e](16:0e/20:0), 他	DG[e]	-0.03069	0.0423476	2.04954	0.408737	-0.0563795	-0.129459	-1.1656	-1.1185
ChE(18:0)	ChE	-0.34068	-0.555336	2.15322	0.10359	0.233305	0.292756	-0.879459	-1.0074
TG(54:5)	TG	-0.185727	-0.0918956	1.77055	0.387848	-0.15785	0.651495	-0.738061	-1.63636
GD1[NeuGc](d40:1)	GD1[NeuGc]	0.769891	0.0549097	0.418867	1.52765	-0.0378915	-0.0813787	-0.895698	-1.75635
PC(18:1/26:0)	PC	0.964443	-0.0532672	1.25349	0.688988	-0.0652334	0.0451348	-1.42799	-1.40557
PI(18:0/22:3)	PI	0.957056	-0.405828	0.80278	1.14293	0.159733	0.140414	-1.32255	-1.47453
PE[p](18:0p/24:6)	PE[p]	0.933312	-0.252598	1.07623	1.09087	-0.219095	0.0762511	-1.30449	-1.40048
TG(16:0/16:0/22:6), TG(14:0/18:0/22:6)	TG	0.185662	0.339783	1.2128	1.01254	0.0345024	0.0533081	-1.01862	-1.81998
MG[e](18:0e)	MG[e]	0.25029	0.17884	1.59521	0.899439	-0.259701	-0.0246003	-1.32948	-1.31
PC(18:1/24:0)	PC	0.391056	0.126427	1.45731	0.775068	-0.0167864	0.117731	-1.30514	-1.54566
TG(18:0/18:0/22:5)	TG	0.214856	0.0167063	1.4737	0.791388	0.14786	0.212932	-1.37483	-1.48261
AcGD1[NeuGc](d42:1)	AcGD1[NeuGc]	0.414177	-0.0109471	1.39898	0.86511	-0.216549	0.271212	-1.74682	-0.975161
FA(26:0)	FA	0.295096	-0.241533	1.42042	1.11315	-0.297003	0.268805	-1.56526	-0.993674
DG[e](18:0e/16:0)	DG[e]	0.0210411	0.251662	0.976829	1.30239	-0.326679	0.555249	-1.44133	-1.33916
GD1[2NeuGc](d18:1/20:0)	GD1[2NeuGc]	0.0600803	0.0335919	0.892073	1.58952	-0.190918	0.275138	-1.21953	-1.43996
PI[sn2+O](18:0/22:5)	PI[sn2+O]	0.572264	-0.119484	1.01454	1.22578	0.11956	0.0521682	-1.37877	-1.48606
PA(14:0/16:0)	PA	0.333571	-0.198015	1.09212	1.18752	0.00876571	0.425924	-1.47082	-1.37906
PI(18:0/20:3)	PI	0.0871342	-0.131988	1.31814	1.16844	0.256618	0.0288807	-1.57181	-1.15541
PC[e](18:0e/20:3)	PC[e]	0.0547942	0.142504	1.41223	1.04677	-0.0543758	0.172086	-1.44356	-1.33045
PE[p](18:0p/20:3)	PE[p]	0.0650127	0.104147	1.19219	1.32395	-0.00224217	0.0611256	-1.51661	-1.22757
PC(16:0/26:0)	PC	-0.123403	-0.0353564	1.18109	1.15151	0.209736	0.447812	-1.34619	-1.4852
DG[e](18:1e/22:5)	DG[e]	-0.0200088	-0.207931	1.2265	1.3748	0.0331112	0.240392	-1.31553	-1.33134
PC(18:0/19:1)	PC	0.00651701	-0.305189	1.08731	1.40907	0.281265	0.205189	-1.43022	-1.25394
G1Cer(d18:1/24:0)	G1Cer	0.0835439	-0.218839	1.10935	1.26843	0.279453	0.286998	-1.40481	-1.40413
PE[p](17:0p/18:1), PE[p](16:0p/19:1)	PE[p]	0.0568151	0.348414	0.386291	1.24224	0.482453	0.516871	-1.72063	-1.31246
PI[sn2+O](18:0/20:3)	PI[sn2+O]	-0.0516115	0.550055	0.939999	1.02124	0.31907	0.233309	-1.70067	-1.31139
PI[sn2+O](18:0/20:3)	PI[sn2+O]	0.148994	0.405445	0.721616	0.898404	0.463645	0.52318	-1.57862	-1.58266
GalNAcGD1[2NeuGc](d42:2)	GalNAcGD1[2NeuGc]	-0.125411	0.340095	0.864619	1.07952	0.353567	0.504958	-1.40026	-1.61708
DG(16:0/16:0)	DG	0.448476	0.0794175	0.953731	0.647637	0.765682	0.212225	-1.60342	-1.50375
TG(57:5)	TG	0.476566	0.0497255	1.09563	0.481444	0.716526	0.263785	-1.52314	-1.56054
PI(18:0/19:1)	PI	0.5472	0.336666	1.10804	0.615572	0.329249	0.169801	-1.45829	-1.64824
PC(18:0/20:1)	PC	0.31083	0.167099	0.895707	0.702713	0.551667	0.531799	-1.58181	-1.57801
TG[e](18:0e/18:1/22:5)	TG[e]	0.174322	0.25479	1.1566	0.71203	0.368329	0.416406	-1.53491	-1.54757
GD1[2NeuGc](d18:1/24:0)	GD1[2NeuGc]	0.394123	0.247597	1.01853	0.737419	0.402338	0.338627	-1.56182	-1.57682
PI[sn2+O](18:0/22:4)	PI[sn2+O]	0.850513	0.201365	0.708161	1.03235	0.135082	0.0979367	-1.69225	-1.33315
PC(16:0/24:0)	PC	0.776207	0.403959	0.720625	0.956275	0.218104	0.00492899	-1.60882	-1.47128
PI(18:0/21:3)	PI	0.226279	0.246826	0.854973	1.07313	0.647014	-0.0230955	-1.44029	-1.58484
PC(18:0/18:1)	PC	0.50557	0.262126	0.807372	0.83995	0.478495	0.270372	-1.6567	-1.50718
GD1[NeuGc](d42:1)	GD1[NeuGc]	0.492169	0.352522	0.768943	1.02951	0.279277	0.196958	-1.57136	-1.54802
G1Cer(d18:1/20:0)	G1Cer	0.0772082	-0.18153	0.98554	1.20376	0.468814	0.345006	-1.43464	-1.46416
GD1[NeuGc](d38:1)	GD1[NeuGc]	0.111809	-0.34198	0.887555	1.26429	0.400622	0.523394	-1.44459	-1.4011
PI(18:0/22:4)	PI	0.0387466	-0.334786	0.635217	1.4163	0.768114	0.242526	-1.34765	-1.41846
PC(17:0/18:1)	PC	0.113073	-0.205313	0.894873	1.30821	0.589598	0.128665	-1.59727	-1.23183
CL(18:1/18:1/18:2/18:2)	CL	-0.0657768	-0.434133	0.777365	1.01575	0.925416	0.593955	-1.34843	-1.46414
ChE(14:0)	ChE	-0.122839	-0.553771	1.22132	1.05143	0.549277	0.507453	-1.28736	-1.36551
FA(24:1)	FA	0.485849	-0.618558	0.667477	1.01131	0.670923	0.612934	-1.61866	-1.21127
FA(26:1)	FA	0.997774	-0.75002	0.509882	0.80845	0.808276	0.345453	-1.52873	-1.19108
PG(16:0/16:0)	PG	0.752008	-0.387738	0.498927	1.40633	0.435894	0.0711155	-1.45076	-1.32578
PA(18:0/18:1)	PA	0.374617	-0.0505394	0.741622	0.896964	0.716816	0.422094	-1.53218	-1.56939
GalNAcGD1[NeuGc](d42:2)	GalNAcGD1[NeuGc]	0.638433	-0.203682	0.623377	1.01354	0.568084	0.408176	-1.54369	-1.50424
CL(16:0/18:0/18:1/18:1)	CL	0.185383	0.0203093	0.745377	1.60432	-0.02605	0.150722	-1.67245	-1.00761
G1Cer(d18:1/25:0), G1Cer(d19:1/24:0)	G1Cer	0.29936	-0.0852882	0.741261	1.70983	-0.0700024	0.0203233	-1.35485	-1.26063
GD1(d36:1)	GD1	0.0913685	0.119702	0.546831	1.61326	0.400508	0.0155468	-1.51765	-1.26957
AcGD1(d18:1/24:0)	AcGD1	0.169847	0.0973822	0.21369	1.63778	0.408823	0.192564	-1.76627	-0.953817
AcGD1(d38:1)	AcGD1	-0.560541	-0.181731	-0.0490124	2.07448	0.265373	0.311295	-1.40429	-0.455578
Cer(d18:1/24:1)	Cer	-0.311025	-0.472183	0.518653	1.71795	0.691416	0.267673	-1.21597	-1.19652
DG(16:0/22:6)	DG	-0.221333	-0.410983	0.335998	1.8239	0.662609	0.202503	-1.20178	-1.19091
PE[p](18:0p/22:3)	PE[p]	-0.185626	-0.279303	0.801483	1.57475	0.498889	0.222861	-1.32881	-1.30424
PC[e](18:0e/22:4)	PC[e]	-0.306059	-0.318928	0.746291	1.66731	0.634495	0.0487455	-1.17377	-1.29809
PE[p](18:0p/22:4)	PE[p]	-0.261498	-0.407444	0.670801	1.71099	0.546703	0.208253	-1.2133	-1.25451
PE[p](17:0p/22:6)	PE[p]	-0.171594	-0.431699	0.512405	1.88969	0.391791	0.149225	-1.30691	-1.03291
GM1(d40:1)	GM1	-0.302559	-0.344226	0.419203	2.00185	0.272544	0.171789	-1.25408	-0.964527
SM(d18:1/20:0)	SM	-0.381255	-0.134902	0.559917	2.03156	0.185542	-0.100522	-1.17405	-0.986292
GD1[NeuGc](d36:1)	GD1[NeuGc]	-0.163505	0.0414849	0.508901	1.93973	0.215617	-0.160865	-1.04545	-1.33591
LPC[e](16:0e)	LPC[e]	-0.264078	-0.393195	1.66712	1.2308	-0.186616	0.1443	-1.03015	-1.16818
DG[e](18:0e/18:0), DG[e](16:0e/20:0)	DG[e]	-0.225696	-0.245023	1.47445	1.33083	-0.175296	0.223987	-1.29898	-1.08427
FA(24:0)	FA	-0.00622455	-0.126016	1.51645	1.35918	-0.247296	-0.185678	-1.34556	-0.964849
LPC[e](18:1e)	LPC[e]	-0.178762	-0.164194	1.48563	1.46573	-0.194962	-0.203007	-1.28325	-0.927189
SM(d18:1/24:0)	SM	-0.173475	-0.229741	1.47003	1.42933	-0.0886004	-0.0944621	-1.25957	-1.05351
LPC(24:0)	LPC	-0.285082	-0.383752	1.3851	1.61714	0.0190486	-0.272899	-1.05838	-1.02118
Cer(d18:1/24:0)	Cer	-0.291697	-0.451053	1.52236	1.41139	0.0606622	-0.0641232	-1.12045	-1.06709
Cer(d18:1/25:0)	Cer	-0.400444	0.0560995	1.26054	1.59008	0.209111	-0.591362	-1.24906	-0.874972
G1Cer(d20:1/24:0), G1Cer(d18:1/26:0)	G1Cer	-0.0388346	0.130558	1.04937	1.69325	-0.230565	-0.189612	-1.13653	-1.27763
GD1[2NeuGc](d18:1/22:0)	GD1[2NeuGc]	-0.120601	0.148305	1.2046	1.56117	-0.0229629	-0.354294	-1.33068	-1.08554
PC[e](16:0e/20:4)	PC[e]	-0.497753	-0.0139599	1.12751	1.4503	0.365682	0.0363744	-0.920689	-1.54747
PE[p](18:0p/16:0)	PE[p]	-0.453709	-0.264169	0.864591	1.71321	0.705722	-0.471801	-0.79293	-1.30091
PE[p](18:0p/20:4)	PE[p]	-0.295816	-0.151876	1.00962	1.73644	0.0502796	0.0389248	-1.17734	-1.21024
PE[p](18:0p/22:5)	PE[p]	-0.13157	-0.400635	0.999063	1.64576	0.286594	0.0576882	-1.1514	-1.3055
SM(d18:1/18:0)	SM	-0.239075	-0.400819	1.06105	1.72566	0.199762	-0.0578074	-1.23379	-1.05498
PE[p](18:0p/24:4)	PE[p]	-0.425465	-0.572343	1.05435	1.51012	0.384352	0.397564	-1.30776	-1.04081
LPC(20:1)	LPC	-0.684109	-0.451931	1.01962	1.65239	0.278178	0.355462	-1.09843	-1.07118
PC[e](16:0e/22:6)	PC[e]	0.0150335	-0.294013	0.894493	1.4729	0.54499	0.0599377	-1.25683	-1.43651
PC(16:0/18:0)	PC	0.0445366	-0.150107	0.959308	1.41337	0.387942	0.133728	-1.37726	-1.41152
PE[p](18:0p/22:6)	PE[p]	0.00959808	-0.192177	1.01711	1.47452	0.326844	0.0535721	-1.22654	-1.46293
PC[e](18:0e/22:5)	PC[e]	-0.192848	0.195527	0.992891	1.39157	0.299536	0.105727	-1.43228	-1.36013
G1Cer(d18:1/18:0)	G1Cer	0.0989311	0.0691982	0.911631	1.37151	0.396573	0.0170987	-1.35562	-1.50932
PC[e](18:0e/20:4)	PC[e]	-0.106367	-0.198313	1.4447	1.2794	0.379949	-0.375593	-1.17625	-1.24753
PC[e](18:0e/22:6)	PC[e]	0.0214189	-0.413124	1.33345	1.41137	0.240468	-0.153376	-1.22807	-1.21214
G1Cer(d18:1/23:0)	G1Cer	-0.220273	-0.38092	1.31573	1.28646	0.458338	0.0697429	-1.20454	-1.32454
PA(16:0/16:0)	PA	-0.280047	-0.29658	1.27393	1.44935	0.33103	-0.0283184	-1.22182	-1.22754
G1Cer(d18:1/22:0)	G1Cer	-0.158323	-0.286286	1.33137	1.42604	0.236534	-0.0922693	-1.1851	-1.27197
PE[p](16:0p/22:6)	PE[p]	0.239746	0.0831039	1.19905	1.30331	0.234251	-0.396807	-1.18629	-1.47637
Cer(d18:1/26:1)	Cer	0.191845	-0.347406	1.11691	1.36609	0.534342	-0.276761	-1.40546	-1.17956

## Sheet: % of Control
Fig. 6f and Supplementary Figure 6e
	2_SCD2ko_1	6_SCD2ko_2	3_FADS2ko_1	7_FADS2ko_2	4_ACC1ko_1	8_ACC1ko_2
BMP	63.35	58.22	82.56	89.4	32.48	41.94
PI	106.01	111.29	110.87	104.01	120.99	126.7
PI[e]	97.15	115.48	115.47	120.92	83.65	102.59
PI[sn2+O]	121.84	129.59	102.33	100.19	60.97	57.74
PIP1	102.24	147.77	88.95	96.04	144.16	181.91
PC	96.09	107.72	107.32	100.08	119.28	117.95
PC[e]	72.11	68.88	75.03	81.4	16.22	18.24
PC[sn2+O]	47.07	72.93	85.98	80.23	38.61	28.22
PS	105.04	121.05	114.53	103.86	149.22	143.09
PS[sn2+O]	53.86	52.41	83.67	87.29	77.54	90.97
PE	110.89	151.52	133.87	114.32	444.79	429.67
PE[p]	115.59	132.29	104.45	101.27	93.53	95.38
PE[sn2+O]	92.57	83.01	140.99	113.18	364.61	258.55
PG	93.31	108.5	113.6	103.63	45.2	49.6
CmpE	103.74	80.86	128.14	136.84	34.24	31.16
CL	105.31	107.47	111.39	107.04	102.34	107.85
PA	136.78	143.81	111.14	109.86	57.99	69.62
LE	114.44	86.08	156.6	150.38	31.27	29.99
LPC	367.72	387.47	164.86	147.34	253.59	235.2
LPC[e]	222.22	202.11	105.97	120.77	46.83	47.46
LPE	325.92	415.75	173.21	166.97	616.78	775.71
LPE[p]	327.41	285.16	134.39	120.19	134.57	171.15
LPI	172.7	183.25	119.84	115.89	116.47	140.81
LPS	185.44	255	151.8	136.5	228.45	298.63
SM	106.04	135.81	122.44	116.52	195.8	193.27
SM[NAcylOH]	74.53	88.43	105.96	93.33	240.15	127.74
Sph	153.42	211.54	164.87	172.92	845.66	803.21
Cer	223.09	305.3	172.44	157.46	433.3	488.54
CerPE	127.22	153.23	123.09	154.6	328.27	277.83
G1Cer	126.75	141.61	126.16	118.02	44.67	37.55
G2Cer	113.13	138.86	123.35	114.73	273.81	261.36
Cho	105.23	128.69	115.5	117.53	147.78	146.05
ChE	152.61	145.75	137.8	139.82	120.16	101.54
ChE[COOH]	137.37	159.41	128.91	112.37	180.39	181.29
Car	109.39	91.6	107.56	106.74	43.95	45.31
MG[e]	135.84	106.05	69.71	86.06	5	7.09
DG	98.4	86.28	99.95	94.55	19.74	24.84
DG[e]	113.41	84.76	78.67	90.5	9.13	11.49
TG	72.34	47.2	70.99	85.02	20.54	19.22
TG[e]	83.92	51.41	65.26	78.28	8.16	8.42
GA1	102.54	115.22	125.09	102.77	257.63	251.73
GA2	88.4	91.6	110.42	94.42	275.9	309.11
GalNAcGD1	97.7	158.53	130.74	139.54	215.67	224.04
GalNAcGD1[2NeuGc]	116.02	125.01	98.35	113.03	234.58	253.07
GalNAcGD1[NeuGc]	98.78	115.29	100.38	115.48	126.68	146.66
GD1	88.32	120.39	113.93	121.01	51.78	66.53
GD1[2NeuGc]	111.02	114.46	106.33	101	181.53	140.72
GD1[NeuGc]	96.6	123.16	111.56	103.51	97.6	103.62
GM1	103	125.75	127.36	118.53	227.95	255.13
GM1[NeuGc]	102.31	101.03	92.99	94.93	177.68	161.52
GT1b	55.65	89.49	93.84	167.1	20.36	21.16
AcGD1	88.57	127.96	119.16	111.88	170.24	252.96
AcGD1[NeuGc]	105.51	110.41	111.42	105.06	245.4	254
FA	89.18	98.36	92.07	114.42	74.47	100.89

## Sheet: Composition of Fatty acid
Fig. 6g
	Length	Saturation level	Count	Ratio	Ratio_Total
SFA	16	0	121	12.08	37.55
	18	0	81	8.08
	14	0	33	3.29
	18	0e	25	2.5
	16	0e	17	1.7
	24	0	16	1.6
	17	0	13	1.3
	18	0p	13	1.3
	16	0p	10	1
	22	0	9	0.9
	20	0	8	0.8
	26	0	6	0.6
	15	0	5	0.5
	d18	0	5	0.5
	17	0p	4	0.4
	23	0	3	0.3
	12	0	2	0.2
	20	0p	2	0.2
	25	0	2	0.2
	14	0p	1	0.1
MUFA	18	1	168	16.77	40.73
	d18	1	64	6.39
	16	1	37	3.69
	20	1	33	3.29
	24	1	28	2.79
	18	1e	14	1.4
	22	1	14	1.4
	17	1	12	1.2
	19	1	8	0.8
	26	1	8	0.8
	d34	1	7	0.7
	18	1p	6	0.6
	14	1	3	0.3
	23	1	2	0.2
	d17	1	2	0.2
	25	1	1	0.1
	d20	1	1	0.1
PUFA	22	6	50	4.99	21.76
	20	4	43	4.29
	18	2	41	4.09
	22	5	39	3.89
	20	3	22	2.2
	22	4	7	0.7
	20	5	6	0.6
	20	2	3	0.3
	22	3	2	0.2
	24	4	2	0.2
	21	3	1	0.1
	24	2	1	0.1
	24	6	1	0.1

## Sheet: Triglyceride
Fig. 6i
										Fig. 6j					Supplementary Fig. 6g and 6h
	1_Ctrl_1	5_Ctrl_2	2_SCD2ko_1	6_SCD2ko_2	3_FADS2ko_1	7_FADS2ko_2	4_ACC1ko_1	8_ACC1ko_2			Average		Ratio			Control	Scd2	Control-Scd2	Ratio of Decreased value
TG(14:0/16:0/18:1), TG(16:0/16:0/16:1)	0.920123	1.52492	-0.0465822	-0.557527	0.0586033	0.607463	-1.25736	-1.24964			Ctrl	SCD2ko	vsSCD2ko		OA(+)	372866	227570	145296	0.851147
TG(14:0/18:1/22:6), TG(16:0/16:1/22:6)	-0.0943261	-0.275347	-0.273415	-0.894915	-0.43048	-0.332725	2.39476	-0.0935533		TG(14:0/16:0/18:1), TG(16:0/16:0/16:1)	16436.3	9113.17	-44.55		OA(-)	51491.1	26081	25410.1	0.148853
TG(16:0/16:0/18:1), TG(14:0/18:0/18:1)	0.74908	1.29137	0.441736	-0.500371	0.0397092	0.73122	-1.35755	-1.39519		TG(14:0/18:1/22:6), TG(16:0/16:1/22:6)	289.195	268.525	-7.15		Total	424357	253651	170706
TG(16:0/16:1/18:1), TG(14:0/18:1/18:1)	0.931399	1.87166	-0.328854	-0.81181	-0.258174	0.403007	-0.89731	-0.909921		TG(16:0/16:0/18:1), TG(14:0/18:0/18:1)	51056.1	32423.9	-36.49
TG(16:0/18:0/18:1), TG(16:0/16:0/20:1)	0.731399	1.0606	0.69412	-0.349254	0.246995	0.566963	-1.46397	-1.48685		TG(16:0/16:1/18:1), TG(14:0/18:1/18:1)	14390.5	6603.84	-54.11
TG(16:0/18:1/18:1)	0.789347	1.68181	1.0669e-05	-0.549244	-0.0474677	0.550865	-1.21408	-1.21124		TG(16:0/18:0/18:1), TG(16:0/16:0/20:1)	52958.9	37955.8	-28.33
TG(16:0/18:1/18:2), TG(16:1/18:1/18:1)	0.677443	2.05895	-0.265553	-1.03304	-0.366899	0.290832	-0.77502	-0.586719		TG(16:0/18:1/18:1)	51086.6	24722.2	-51.61
TG(16:0/18:1/20:1), TG(18:0/18:1/18:1)	0.80625	1.35373	0.147735	-0.379599	0.0946633	0.734822	-1.36536	-1.39224		TG(16:0/18:1/18:2), TG(16:1/18:1/18:1)	5399.24	3194.14	-40.84
TG(16:0/18:1/20:3), TG(18:1/18:1/18:2)	0.436432	1.982	0.164071	-0.761624	-0.387059	0.484614	-0.80214	-1.1163		TG(16:0/18:1/20:1), TG(18:0/18:1/18:1)	41467.1	22434.2	-45.9
TG(16:0/18:1/22:5), TG(18:1/18:1/20:4)	-0.296186	0.214319	0.73899	-1.0265	-0.0309182	1.13636	0.992727	-1.7288		TG(16:0/18:1/20:3), TG(18:1/18:1/18:2)	2622.11	1878.47	-28.36
TG(16:0/18:1/22:6)	-0.0662914	0.366638	0.984623	-0.0656565	-0.0148269	1.3023	-0.529099	-1.97769		TG(16:0/18:1/22:5), TG(18:1/18:1/20:4)	2013.99	1998.39	-0.77
TG(16:0/22:5/22:6), TG(18:1/20:4/22:6)	-0.675283	-0.904829	-0.257361	-0.222216	-0.246918	-0.535909	2.20278	0.639737		TG(16:0/18:1/22:6)	1230.26	1313.08	6.73
TG(18:0/18:1/22:6)	0.214777	0.150497	1.06424	0.233499	0.686056	0.724608	-1.42584	-1.64783		TG(16:0/22:5/22:6), TG(18:1/20:4/22:6)	101.075	128.475	27.11
TG(18:1/18:1/18:1)	0.804	1.91237	-0.0984527	-0.570615	-0.191226	0.266498	-1.08239	-1.04018		TG(18:0/18:1/22:6)	1261	1488.61	18.05
TG(18:1/18:1/20:1), TG(18:0/18:1/20:2)	0.991296	1.37107	-0.0375759	-0.411394	0.234748	0.54188	-1.34563	-1.34439		TG(18:1/18:1/18:1)	18771.3	7967.86	-57.55
TG(18:1/18:1/22:6)	-1.16555	0.881781	-0.0362252	-1.12861	-0.046241	0.371303	1.74872	-0.625188		TG(18:1/18:1/20:1), TG(18:0/18:1/20:2)	9429.65	4461.73	-52.68
TG(18:1/22:6/24:1), TG(20:1/22:1/22:6)	0.57808	-0.0396749	0.156446	-0.314342	1.51867	0.725046	-1.67656	-0.947658		TG(18:1/18:1/22:6)	611.565	584.735	-4.39
TG(20:1/22:1/22:5), TG(18:1/22:4/24:2)	1.19791	0.323075	-0.486681	0.0675858	0.74889	0.863478	-1.69566	-1.0186		TG(18:1/22:6/24:1), TG(20:1/22:1/22:6)	101.515	87.42	-13.88
TG(46:1)	0.968582	1.81864	-0.463557	-0.92461	-0.296623	0.515911	-0.70684	-0.911502		TG(20:1/22:1/22:5), TG(18:1/22:4/24:2)	132.28	97.995	-25.92
TG(48:2)	0.366619	2.03169	-0.694258	-1.022	-1.01048	0.233503	-0.208711	0.303635		TG(46:1)	3296.77	1869.7	-43.29
TG(49:1)	1.27847	1.3654	-0.122758	-1.38019	-0.162664	0.575002	-0.870987	-0.682268		TG(48:2)	2358.32	1520.83	-35.51
TG(50:3)	0.193225	0.81536	-0.610121	-1.75163	-0.853647	0.16741	0.917108	1.1223		TG(49:1)	2598.04	1846.22	-28.94
TG(51:1)	0.555283	0.987451	0.893268	-0.289692	0.182128	0.635525	-1.43122	-1.53274		TG(50:3)	1095.61	728.095	-33.54
TG(51:2)	0.789798	1.7495	-0.168287	-1.09786	-0.359777	0.751511	-0.861722	-0.803165		TG(51:1)	3022.89	2602.83	-13.9
TG(52:5)	-0.971009	-0.407347	-0.684718	0.0936095	-0.418477	-0.459336	2.12149	0.725785		TG(51:2)	1976.59	1318.6	-33.29
TG(53:1)	0.554525	0.901716	0.960301	-0.226514	0.148887	0.648512	-1.47341	-1.51402		TG(52:5)	459.105	516.04	12.4
TG(53:2)	0.687536	1.45332	0.405607	-0.284842	0.00068869	0.52553	-1.45437	-1.33346		TG(53:1)	2224.76	1934.47	-13.05
TG(53:3)	0.733072	2.08198	-0.154908	-0.860937	-0.462003	0.161281	-0.732527	-0.765959		TG(53:2)	2914.6	1972.3	-32.33
TG(53:5)	-0.656615	-1.31736	1.07519	-0.932459	0.771788	-0.629054	0.402095	1.28641		TG(53:3)	800.66	501.58	-37.35
TG(54:1)	0.924668	0.709518	0.733165	-0.413818	0.402797	0.609716	-1.4766	-1.48945		TG(53:5)	140.265	184.81	31.76
TG(54:5)	-0.185727	-0.0918956	1.77055	0.387848	-0.15785	0.651495	-0.738061	-1.63636		TG(54:1)	20108.1	14714.7	-26.82
TG(54:6)	-0.455241	-0.375476	-0.69911	-0.820767	-0.341701	-0.430297	1.95636	1.16623		TG(54:5)	2192.22	2759.35	25.87
TG(55:1)	0.584913	0.585828	0.897338	-0.060673	0.507049	0.598789	-1.40831	-1.70493		TG(54:6)	457.265	370.65	-18.94
TG(55:2)	0.849548	0.795013	0.518301	-0.0751463	0.302799	0.700748	-1.62064	-1.47062		TG(55:1)	834.35	801.485	-3.94
TG(55:3)	0.730699	1.31251	0.024162	-0.360596	0.727903	0.372876	-1.36685	-1.44071		TG(55:2)	1675.98	1309.62	-21.86
TG(56:1)	1.09273	0.849936	0.0209883	-0.843586	0.76941	0.683761	-1.26225	-1.31098		TG(55:3)	984.83	589.035	-40.19
TG(56:2)	0.891007	1.06978	0.0670656	-0.388895	0.530359	0.704245	-1.43565	-1.43791		TG(56:1)	4633.4	2150.45	-53.59
TG(56:4)	0.749683	0.960607	0.640495	0.012314	0.22379	0.509752	-1.53603	-1.56061		TG(56:2)	13952.6	7619.73	-45.39
TG(56:5)	0.0912411	0.0279859	1.54265	0.388652	0.225168	0.56222	-1.23675	-1.60117		TG(56:4)	2442.32	2020.88	-17.26
TG(56:8)	-0.726367	-0.469131	-0.791224	-0.157016	-0.175268	-0.764089	1.88384	1.19926		TG(56:5)	3076.01	4251.26	38.21
TG(57:1)	1.63275	0.999713	-0.752534	-0.790167	0.162383	0.550319	-0.592717	-1.20975		TG(56:8)	196.05	206.21	5.18
TG(57:2)	0.948659	1.0869	0.210463	-0.116425	0.343931	0.500511	-1.67355	-1.30049		TG(57:1)	608.425	437.57	-28.08
TG(57:3)	1.03674	1.13419	-0.001079	-0.400171	0.0154561	0.89741	-1.53495	-1.14759		TG(57:2)	704.88	525.955	-25.38
TG(58:1)	1.54755	0.711635	-0.193845	-0.930056	0.528623	0.596903	-1.08186	-1.17895		TG(57:3)	537.155	325.595	-39.39
TG(58:2)	1.02324	1.0588	-0.106429	-0.563218	0.49233	0.790962	-1.31631	-1.37938		TG(58:1)	2729.27	1042.93	-61.79
TG(58:3)	0.772987	1.24208	0.025419	-0.379711	0.408336	0.752729	-1.40227	-1.41957		TG(58:2)	6326.72	2886.78	-54.37
TG(58:4)	0.54021	0.753072	0.730969	0.046036	0.562887	0.528936	-1.51574	-1.64637		TG(58:3)	3477.55	1859.44	-46.53
TG(58:6)	0.225269	0.147064	1.0453	0.212721	0.600819	0.836941	-1.43012	-1.63799		TG(58:4)	997.895	898.975	-9.91
TG(58:7)	-0.624549	0.0990271	-0.122794	-0.645493	0.607581	0.361857	1.83785	-1.51348		TG(58:6)	1846.59	2167.03	17.35
TG(59:2)	1.26253	1.20538	0.0471611	-0.334656	0.244319	0.286068	-1.4629	-1.2479		TG(58:7)	649.655	638.585	-1.7
TG(59:3)	1.07322	0.988959	-0.0378858	-0.418138	0.643298	0.551942	-1.56117	-1.24022		TG(59:2)	456.935	304.81	-33.29
TG(60:1)	1.30555	0.817851	-0.0878302	-1.02401	0.714643	0.587507	-1.01928	-1.29443		TG(59:3)	257.635	158.265	-38.57
TG(60:10)	0.366047	-1.14772	-0.429759	-0.50263	-0.221898	-0.829354	1.90748	0.857825		TG(60:1)	1019.3	473.08	-53.59
TG(60:2)	1.1047	0.911795	-0.0478781	-0.809251	0.640097	0.766804	-1.29892	-1.26735		TG(60:10)	168.345	164.56	-2.25
TG(60:3)	0.991215	1.24638	-0.210766	-0.491795	0.486501	0.637343	-1.32436	-1.33451		TG(60:2)	3044.86	1299.67	-57.32
TG(60:4)	0.541503	0.74739	0.474979	-0.387907	0.85137	0.76137	-1.46777	-1.52094		TG(60:3)	2333.12	1012.86	-56.59
TG(60:5)	0.33122	0.615368	0.678614	0.155956	0.688756	0.706989	-1.53276	-1.64415		TG(60:4)	505.535	380.88	-24.66
TG(60:6)	0.0885377	-0.0467293	0.512793	0.594656	0.880486	1.00168	-1.51548	-1.51595		TG(60:5)	431.225	421.395	-2.28
TG(60:7)	0.170099	0.527819	0.638078	0.240766	0.200158	1.25578	-1.43993	-1.59277		TG(60:6)	611.205	793.385	29.81
TG(60:8)	0.452415	0.816211	0.562084	0.0709905	0.576592	0.576826	-1.03966	-2.01545		TG(60:7)	428.015	442.25	3.33
TG(61:2)	0.492181	0.456779	0.60794	-0.83847	1.47144	0.308745	-1.03195	-1.46666		TG(60:8)	435.23	394.49	-9.36
TG(61:3)	1.15629	0.748983	0.249241	-0.349585	0.909209	0.118686	-1.59597	-1.23686		TG(61:2)	207.695	171.88	-17.24
TG(62:1)	1.72112	1.10243	-0.550761	-1.16422	0.136343	0.231116	-0.70402	-0.772004		TG(61:3)	182.985	127.22	-30.48
TG(62:2)	1.25352	0.78175	-0.117988	-0.939271	0.650626	0.774826	-1.2703	-1.13317		TG(62:1)	354.025	141.4	-60.06
TG(62:3)	1.14128	1.11995	-0.264114	-0.641655	0.469459	0.715269	-1.22866	-1.31152		TG(62:2)	1006.58	399.145	-60.35
TG(62:4)	0.585447	0.788312	-0.0571656	-0.606114	1.42537	0.379294	-1.66171	-0.85343		TG(62:3)	1165.08	450.925	-61.3
TG(62:5)	0.832445	0.72544	-0.0119524	0.419692	0.84629	0.0612822	-2.05178	-0.821414		TG(62:4)	279.535	189.715	-32.13
TG(62:6)	0.562067	0.449027	0.594129	-0.145808	0.74613	0.860112	-1.29558	-1.77008		TG(62:5)	260.035	215.59	-17.09
TG(64:3)	1.04353	1.37178	-0.420997	-0.71462	0.376289	0.681841	-1.2016	-1.13622		TG(62:6)	313.97	278.075	-11.43
TG(64:4)	0.679358	0.757087	0.123188	-0.42765	1.00459	0.753159	-1.35675	-1.53298		TG(64:3)	324.22	126.25	-61.06
TG(64:6)	0.406617	0.0725132	0.643541	0.100789	0.991485	0.847575	-1.4471	-1.61542		TG(64:4)	119.415	88.395	-25.98
TG(66:3)	1.33559	-0.0399317	-0.586676	-0.478112	0.740339	1.26306	-1.08237	-1.1519		TG(64:6)	163.015	171.925	5.47
TG(14:0/16:0/18:0), TG(16:0/16:0/16:0)	1.1799	0.964961	0.0482286	-0.983932	0.492968	0.722935	-1.22001	-1.20505		TG(66:3)	120.375	69.28	-42.45
TG(14:0/16:0/22:6)	0.377536	-0.275981	0.815673	0.662252	0.317991	1.05157	-1.22749	-1.72155		TG(14:0/16:0/18:0), TG(16:0/16:0/16:0)	15759	7627.79	-51.6
TG(16:0/16:0/18:0), TG(14:0/18:0/18:0)	1.60949	0.74393	-0.601777	-0.969565	0.700385	0.447534	-0.983138	-0.946858		TG(14:0/16:0/22:6)	232.575	283.89	22.06
TG(16:0/16:0/22:6), TG(14:0/18:0/22:6)	0.185662	0.339783	1.2128	1.01254	0.0345024	0.0533081	-1.01862	-1.81998		TG(16:0/16:0/18:0), TG(14:0/18:0/18:0)	13690.7	3228.67	-76.42
TG(16:0/18:0/18:0)	1.89278	0.577777	-0.782762	-0.916027	0.599489	0.198763	-0.771608	-0.798412		TG(16:0/16:0/22:6), TG(14:0/18:0/22:6)	924.105	1162.29	25.77
TG(16:0/18:0/22:6)	-0.020141	-0.108605	1.72792	0.682855	0.142746	0.207912	-1.25843	-1.37425		TG(16:0/18:0/18:0)	5130.76	942.635	-81.63
TG(16:0/20:4/22:6)	-1.23075	-0.965681	-0.0132191	0.267715	-0.307027	-0.249093	2.02505	0.473013		TG(16:0/18:0/22:6)	1139.26	2041.8	79.22
TG(18:0/18:0/22:5)	0.214856	0.0167063	1.4737	0.791388	0.14786	0.212932	-1.37483	-1.48261		TG(16:0/20:4/22:6)	43.505	96.81	122.53
TG(18:0/22:6/24:1)	0.524612	0.87833	0.578071	-0.144615	0.735662	0.521496	-1.54243	-1.55112		TG(18:0/18:0/22:5)	1300.43	2045.59	57.3
TG(20:1/20:1/22:6)	0.123289	-0.0134697	0.971703	0.297435	0.713966	0.881715	-1.14052	-1.83412		TG(18:0/22:6/24:1)	154.515	124.955	-19.13
TG(42:0)	0.111013	1.8212	-0.814319	-0.93099	-0.845321	0.270586	0.993303	-0.605476		TG(20:1/20:1/22:6)	158.19	198.965	25.78
TG(44:0)	0.884629	1.41893	0.151296	-0.736259	0.299928	0.492528	-0.978153	-1.5329		TG(42:0)	333.185	200.325	-39.88
TG(46:0)	0.911376	1.30292	0.389674	-0.657268	0.106317	0.596971	-1.25774	-1.39225		TG(44:0)	1812.56	1042.58	-42.48
TG(49:0)	1.50011	1.13795	-0.54731	-1.15474	0.192486	0.566989	-0.961543	-0.733942		TG(46:0)	7413.57	4767.24	-35.7
TG(51:0)	1.1751	0.953444	-0.686821	-0.871295	1.02814	0.489703	-1.0134	-1.07487		TG(49:0)	1531.54	1006.09	-34.31
TG(53:0)	1.12149	1.60956	-0.340158	-0.888896	0.626052	-0.317646	-1.14406	-0.666339		TG(51:0)	900.785	471.415	-47.67
TG(57:5)	0.476566	0.0497255	1.09563	0.481444	0.716526	0.263785	-1.52314	-1.56054		TG(53:0)	633.305	394.07	-37.78
TG(62:9)	-0.580605	-0.275243	0.24915	1.51347	1.17474	0.0898723	-0.591275	-1.58011		TG(57:5)	232.945	278.18	19.42
										TG(62:9)	100.21	167.695	67.34

## Sheet: Description
Sheet name	Negative Ion mode
Description	: Lipid detected by negative ion mode (Raw data)
Sheet name	Positive Ion mode
Description	: Lipid detected by positive ion mode (Raw data)
Sheet name	Integration
Description	: Data was integrated from negative ion mode and positive ion mode. Signal value was compensated by multiplying Total signalvalue/200000.
	: Figure data was obtained from this data.
Sheet name	Classification of lipid
Description	: List of lipid species was listed
Sheet name	STANDARDIZE
Description	: Normarized data for depicting heat map. The data are described in the order clustered by R.
Sheet name	% of Control
Description	: Data for each group divided by control was listed.
Sheet name	Compositino of Fatty acid
Description	: List of fatty acid composed of lipid
Sheet name	Triglyceride
Description	: Data related to trigllyceride was listed.
